# Supplementary material for: A Metabolomic Analysis of Omega-3 Fatty Acid-Mediated Attenuation of Western Diet-Induced Nonalcoholic Steatohepatitis in LDLR -/- Mice
Source: PLoS One. 2013 Dec 17;8(12):e83756. doi: 10.1371/journal.pone.0083756 (PMC3866250; doi:10.1371/journal.pone.0083756)
Supplement: File S1 — Metabolic data provided by Metabolon, Inc. Results presented in the excel file are expressed as fold change in comparisons noted at the top of each column. Metabolites that were significantly changed by treatment are: in red if increased and in green if induced. The file also includes the statistical analysis (Welch’s two sample t-test). (XLSX) [file pone.0083756.s001.xlsx]

## Sheet: Explanation
	OrigScale	Values are normalized in terms of raw area counts.
		Note: for a single day run, this is equivalent to the raw data
	ScaledImpData	Each biochemical in OrigScale is re-scaled to have median equal to 1.
		Missing values are imputed with the minimum.
	Pathway Heat Map	This is the heatmap associated with the statistical analysis of the data
		Indicates ratios, p- and q-values for each comparison
		0.55	Green: indicates significant difference (p≤0.05) between the groups shown; GREEN indicates a ratio < 1
		1.71	Red: indicates significant difference (p≤0.05) between the groups shown; RED indicates a ratio > 1
		1.2	Non-colored text and cell: mean values are not significantly different for that comparison
	* indicates compounds that have not been officially "plexed" (based on a standard), but we are confident in its identity
	Box Plots-Alpha	Box plots are provided for each biochemical detected, sorted alphabetically by biochemical name.
	Box Plots-Pathway	Box plots are provided for each biochemical detected, sorted by biochemical pathway.

## Sheet: OrigScale
											SAMPLE NAME	ORUN-00001-01	ORUN-00002-01	ORUN-00003-01	ORUN-00004-01	ORUN-00005-01	ORUN-00006-01	ORUN-00007-01	ORUN-00008-01	ORUN-00009-01	ORUN-00010-01	ORUN-00011-01	ORUN-00012-01	ORUN-00013-01	ORUN-00014-01	ORUN-00015-01	ORUN-00016-01	ORUN-00017-01	ORUN-00018-01	ORUN-00019-01	ORUN-00020-01	ORUN-00021-01	ORUN-00022-01	ORUN-00023-01	ORUN-00024-01	ORUN-00025-01	ORUN-00026-01	ORUN-00027-01	ORUN-00028-01	ORUN-00029-01	ORUN-00030-01	ORUN-00031-01	ORUN-00032-01	ORUN-00033-01	ORUN-00034-01	ORUN-00035-01	ORUN-00036-01	ORUN-00037-01	ORUN-00038-01
											CLIENT IDENTIFIER	33 509	34 510	35 511	36 512	37 513	38 514	39 515	40 516	1 517	2 518	3 519	4 520	5 521	6 522	7 523	8 524	9 525	10 526	11 527	12 528	13 529	14 530	15 531	16 532	17 533	18 534	19 535	20 536	21 537	22 538	23 539	24 540	25 541	26 542	27 543	28 544	29 545	30 546
											Group	1	1	1	1	1	1	1	1	2	2	2	2	2	2	2	2	3	3	3	3	3	3	3	3	4	4	4	4	4	4	4	4	5	5	5	5	5	5
											SAMPLE ID	898084	899096	898086	899118	898103	899097	898101	899105	898095	899111	898094	899099	898087	899115	898093	899110	898089	899119	898085	899098	898081	899107	898097	899114	898102	899106	898080	899112	898088	899113	898079	899102	898078	899121	898092	899103	898096	899120
											PARENT SAMPLE ID	887988	887989	887990	887991	887992	887993	887994	887995	887996	887997	887998	887999	888000	888001	888002	888003	888004	888005	888006	888007	888008	888009	888010	888011	888012	888013	888014	888015	888016	888017	888018	888019	888020	888021	888022	888023	888024	888025
											GROUP NUMBER	1	1	1	1	1	1	1	1	2	2	2	2	2	2	2	2	3	3	3	3	3	3	3	3	4	4	4	4	4	4	4	4	5	5	5	5	5	5
											COLOR	No Dye	No Dye	No Dye	No Dye	No Dye	No Dye	No Dye	No Dye	No Dye	No Dye	No Dye	No Dye	No Dye	No Dye	No Dye	No Dye	Yellow	Yellow	Yellow	Yellow	Yellow	Yellow	Yellow	Yellow	Red	Red	Red	Red	Red	Red	Red	Red	Blue	Blue	Blue	Blue	Blue	Blue
											RUN DAY	1	2	1	2	1	2	1	2	1	2	1	2	1	2	1	2	1	2	1	2	1	2	1	2	1	2	1	2	1	2	1	2	1	2	1	2	1	2
											BRADFORD PROTEIN	34.476	33.219	28.21	29.149	31.809	28.03	29.104	30.282	25.297	21.194	21.196	20.929	21.684	20.221	24.932	24.978	27.979	32.108	22.983	23.704	24.797	23.259	23.027	27.745	25.662	30.282	21.73	28.071	22.85	24.885	20.397	23.119	20.974	24.112	28.87	26.631	24.702	24.497
PATHWAY SORTORDER	BIOCHEMICAL NAME	SUPER PATHWAY	SUB PATHWAY	COMP ID	PLATFORM	RI	MASS	CAS	PUBCHEM	KEGG	Group HMDB	CHOW	CHOW	CHOW	CHOW	CHOW	CHOW	CHOW	CHOW	WD + Olive	WD + Olive	WD + Olive	WD + Olive	WD + Olive	WD + Olive	WD + Olive	WD + Olive	WD + EPA	WD + EPA	WD + EPA	WD + EPA	WD + EPA	WD + EPA	WD + EPA	WD + EPA	WD + DHA	WD + DHA	WD + DHA	WD + DHA	WD + DHA	WD + DHA	WD + DHA	WD + DHA	WD + EPA + DHA	WD + EPA + DHA	WD + EPA + DHA	WD + EPA + DHA	WD + EPA + DHA	WD + EPA + DHA
989	1,2-dipalmitoylglycerol	Lipid	Diacylglycerol	11953	GC/MS	2595	145	40290-32-2;	99931		HMDB07098	193788	214446	231995	193788	299059	224101	240674	237742	76946.5	76873.3	141340	51664.3	163513	175511	227655	102102	218746	245054	197388	256676	288222	159616	185847	105833	242008	243057	183720	230162	177633			161570	154900		91058.1		300529	204905
532	1,3-dihydroxyacetone	Carbohydrate	Glycolysis, gluconeogenesis, pyruvate metabolism	35963	GC/MS	1263	103	62147-49-3;	670	C00184	HMDB01882	176646	343031	395498	180379		226934	119658	145466	146661	248359	70677.6	105981	162906	146427	157755	124678	117824	81981.1	72486.2	100736	74211.3	123558	100219	68518.5	109552	100569	86393.9	159449	132534	99866.7	72157	186811	160817	102783	131664	100032	127399	115758
990	1,3-dipalmitoylglycerol	Lipid	Diacylglycerol	35728	GC/MS	2637	371.3	26657-95-4 ;	68149			15547.6	95887.8	150003		122980	173509	91744.6	149594	111574	111557	84635		70817.9	62385.7	118640	41852.3	91205.2	251014	75854.5	104507	143341	39822.6	104271	49944.7	113241	176742	115803	126546	117530	76842.7	52144	94064.4	96123.4	146871	63507.6	91573.4	148469	121640
515	1,5-anhydroglucitol (1,5-AG)	Carbohydrate	Glycolysis, gluconeogenesis, pyruvate metabolism	20675	GC/MS	1788.7	217	154-58-5;		C07326	HMDB02712	250892		406996	205326	240464		271042	166487	229670	223426	176883	240731	206608	329702	271019	229174	253796	223650	190361	181811	218333	204103	188497	199670	153547	227400	241895	287133	223206	172897	248821	273238	170878	218112	212497	233844	202171	184737
636	10-heptadecenoate (17:1n7)	Lipid	Long chain fatty acid	33971	LC/MS Neg	5558	267.3	29743-97-3;	5312435			756078	421924	372831	347453	556258	475290	386430	751146	2.36464e+06	1.9552e+06	2.56174e+06	1.98672e+06	2910250	3.14913e+06	2655243	2.15199e+06	980200	1263985	1.53741e+06	1.31649e+06	1.25056e+06	1.09532e+06	1.10126e+06	1201183	1.78985e+06	1.30535e+06	1.47245e+06	1.35359e+06	984880	1.45479e+06	1.26413e+06	1.42106e+06	1.60867e+06	1.32087e+06	1.28824e+06	1.15662e+06	1.33359e+06	1.33499e+06
648	10-nonadecenoate (19:1n9)	Lipid	Long chain fatty acid	33972	LC/MS Neg	5775	295.4	73033-09-7;	5312513			480492	159207	92568.1	122179	283363	150072	119876	226120	1.0038e+06	1.15445e+06	1.17548e+06	1.11811e+06	1.7495e+06	2.7633e+06	1.79814e+06	1.38867e+06	311688	536713	940148	586282	401918	425908	385751	549689	573817	394632	393482	466145	237299	456502	278872	395023	490067	404077	544329	409061	392478	520588
838	12-dehydrocholate	Lipid	Bile acid metabolism	31887	LC/MS Neg	4866	405.4	2458-08-4;2458-08-4 ;	94235		HMDB00400	4917.9	6768.9	4589.6	7781.4	21897.4	2752.9	9632.4	19685
795	12-HETE	Lipid	Eicosanoid	37536	LC/MS Neg	5295	319.3	73837-14-6;			HMDB06111	120971	169528	59500.4	161875	105021	224674	77407.9	121896	142930	273441	190044	544756	132655	84541.1	106711	621721	66940.3	22047.9	70923.8	52121.7	40165.3	78548.8	33390	24730	42277.3	40001.9	18128	35490	22398.3	37949.1	21118	76654	33435.8	32725.4	39505.5	51553.6	62471.3	35050.7
710	13-HODE + 9-HODE	Lipid	Fatty acid, monohydroxy	37752	LC/MS Neg	5247	295.2					1.66346e+06	882817	1.07641e+06	822940	1.63263e+06	838383	1.30711e+06	1.64647e+06	246319	311866	326884	487908	346976	236423	406683	441875	261781	279288	398202	323793	329797	393516	286429	247921	295647	283858	177960	215976	362108	356845	213620	346577	236259	234078	354535	443439	578195	335064
643	13-octadecenoate (18:1n5)	Lipid	Long chain fatty acid	17804	GC/MS	1993.4	339.3	13126-39-1;	5312441					29549.9		67711.9		38269.6	55375.8	158504	83597.2	180695	175316	176864	368026	200584	138596	141214	121136	106327		176836	131789	148760			144670	128904	179438	126447	140650		156667	129171	121134	66841.9	129063	171263	98219.2
796	15-HETE	Lipid	Eicosanoid	37538	LC/MS Neg	5271	319.3	54845-95-3;	5280724	C04742	HMDB02110	72919.3	73442.9	80173.4	70374.6	113908	97598.7	113078	98096.9	53718.3	104884	63532.3	99886.8	75216.8	63955.7	190768	70730.7	33162.3	58021.2	111656	68248.4	61630.9	92836.6	50767.6	61513	61936.4	40972.3	20942.2	31940.1	44381.2	40853.4	29613.7	32050	42928.1	48664.3	77998.3	52731.1	53460.2	32475.4
703	16-hydroxypalmitate	Lipid	Fatty acid, monohydroxy	39609	LC/MS Neg	5232	271.3	506-13-8;	10466	C18218		18607	21855.2	35445	25880	32099.4	23365.8	41570	34594.3	24762	16887.1	23625.9	19550.9	21550	23126.9	25229.2	21398.7	31616.9	41021.9	31801.1	26220.9	24671.9	31807.4	24765.2	26333.6	35399.1	30327.5	30006.9	28270.6	38062.7	27692.3	22026.9	39149.5	25283	20080.1	46132.4	39987.7	27271.5	26532
774	17,18-dihydroxy-5Z,8Z,11Z,14Z-eicosatetraenoate	Lipid	Eicosanoid	39686	LC/MS Neg	5104.1	335.2		16061120			23074.6	10453.8	25981.2	14422.6	22708.4	7699.8	20918.7	18192.3	3750.9		6822.7	4526.6			7008.8		78504.8	65336.8	76750.5	45335	53098.8	47651.6	74572.1	50384.4	45997.3	44963.7	35626.1	33073.4	42337.3	29117.7	34846.6	39945.7	34479.2	26061.5	86042.2	55762.2	65975.1	35626.1
746	17-methylstearate	Lipid	Fatty acid, branched	38296	LC/MS Neg	5987	297.4	2724-59-6;	3083779			123246	33390.5	36344.9	37145.6	36024.8	52045.9	29204.5	41303.3	219686	209994	240983	222994	501304	492321	470073	240625	79274.6	136047	249960	170653	127031	142037	185736	157360	184348	117262	102993	160511	68099.7	146761	97560.4	118196	137526	115288	139354	102136	157797	140833
791	18-HEPE	Lipid	Eicosanoid	37531	LC/MS Neg	5202	317.3	141110-17-0;	16061132		HMDB12611	81868.5	41955.6	72667.8	41644.1	69226.7	31776	75983.3	80958.9	3826.1	5946.2	4534.1		3607	4038.8	4019	7531	267285	244815	284502	185459	243535	258146	261776	205716	168521	162451	110949	121990	187132	146938	143349	153578	150526	132488	312130	242400	432493	189438
944	1-arachidonoylglycerophosphocholine*	Lipid	Lysolipid	33228	LC/MS Pos	5554	544.3			C05208		19406.5	301625	13876.3	214668	67587.4	351858	14322.2	91765	294540	350013	642958	135706	760218	11149.3	1.18472e+06	201207	152328	68187.9	352027	80616.6	43963.7	53420.7	135704	76962.1	28540.8	44104.1	63406.7	59678.3	124618	73350.4	63601.5	31603.4		50685.9	70769.1	35276.2	18925.8	54355.1
919	1-arachidonoylglycerophosphoethanolamine*	Lipid	Lysolipid	35186	LC/MS Neg	5731	500.3				HMDB11517	555120	258040	119753	193045	281733	259860	121697	288720	260371	270792	409977	290562	624989	307215	728936	325286	73780.6	118982	324657	125940	128750	92334.3	81511.6	158780	100373	71464	60314	111553	20753.3	74901.2	68972.2	61534.5	97847.7	76255.2	137707	94513.6	49130.2	62304.7
959	1-arachidonoylglycerophosphoinositol*	Lipid	Lysolipid	34214	LC/MS Neg	5479	619.4						465227	250560	378324	781564	436220	324395	621307	654649	550804	779998	590981	2065588	647315	2.23557e+06	618869	355219	472399	1.64576e+06	433984	306804	326085	425748	503463	724744	417511	288162	399891	134227	309924	207111	309744	215913	321342	622066	392063	377861	275025
948	1-docosahexaenoylglycerophosphocholine*	Lipid	Lysolipid	33822	LC/MS Pos	5518	568.4					11960.2	314945	8411.4	213768	63702.6	283923	11771.8	145569	98908	183220	260607	83144.1	329860		456119	116432	179124	94188.2	374848	149062	48935.3	80270	159772	135294	187317	359841	337058	440669	552356	512725	364066	205194	7493.6	231014	239139	171368	34531.5	217780
946	1-docosapentaenoylglycerophosphocholine*	Lipid	Lysolipid	37231	LC/MS Pos	5584	570.4						23226.4		14142.8		25054.1			7459.7	31706.5	16374.9		16054.6		38098.3	11358.8	35644.4	26877.2	63152.3	21956.5	9051.2	13077.6	23297.6	18273.9			7234.7	12143.6	16318	16346.4	7274.6					12513.5		14128.3
941	1-eicosadienoylglycerophosphocholine*	Lipid	Lysolipid	33871	LC/MS Pos	5696	548.3						174468		93624.6	95582.8	140579	82738	133374	90687.6	128038	121741	48242.7	101762	105373	132724	69404.6	100042	128938	115954	67254.5	20726.5	78430.5	68800.6	99179.1	24298.8	59574.6	39452.8	111683	63154.2	80097.2	30767.4	58426.8	387284	56866.1	70335.3	81506.9	19011.7	50273.1
942	1-eicosatrienoylglycerophosphocholine*	Lipid	Lysolipid	33821	LC/MS Pos	5600	546.4						104383		30152.1	6488.3	92354.2		17725.5	36055.5	97651.4	126530	29426.7	139265		136245	39291.2	76335.2	47706.3	198620	68572	21609.7	37617.1	54830.1	37506.1	9199.7	10688.3	21328.1	35957.2	39178.8	63599.4	32688.6	15542.7		42590.4	32200.5	27723.3	6665.8	38963.8
933	1-heptadecanoylglycerophosphocholine	Lipid	Lysolipid	33957	LC/MS Pos	5750	510.4	50930-23-9;			HMDB12108	3475.3	115626	4478.6	66585.2		128254		50879.3	25600.3	63682.4	114745	26055.7	60943.9		109910	55111.9	82312.4	40873.9	112484	54941.5	19870.3	46506.3	28371.1	58595.3	26148.2	85742.6	85150.6	65378.7	121664	67401.6	45784.3	53040.7		61055.9	75389.6	65423.9	9280.9	55205.1
913	1-heptadecanoylglycerophosphoethanolamine*	Lipid	Lysolipid	37419	LC/MS Neg	6029	466.3					27232.3	6781.8	3839.7	5993.7	11859.6	6989.9	5752.8	15827.1	6618.2		7053.2	9482.9	17501.5	9207.9	17095.4	9241.9	8324.8	16148.9	27431.6	15538.2	12525.2	13749.4	11166	19390	21213.5	19696.5	22827.8	17691.6	6497.6	19733.4	20899.6	22603.9	32738.3	9252.1	22119.9	25340.3	13981.1	11916.1
938	1-linoleoylglycerophosphocholine	Lipid	Lysolipid	34419	LC/MS Pos	5574	520.4		11988421	C04100		34556.4	969968	23668	653410	108937	1.02053e+06	26618.9	254922	115811	227488	277340	107250	225552		647131	127405	329958	221263	709805	226254	87717.9	196034	278190	183158	110284	240886	293488	331616	502449	514012	239733	170793	7736.3	247363	229425	167499	35768.5	260361
917	1-linoleoylglycerophosphoethanolamine*	Lipid	Lysolipid	32635	LC/MS Neg	5725	476.3				HMDB11507	226653	89990.5	26173.8	86831.4	125312	75908.1	39437.3	131314	33202.5	27519.9	39626.9	46185.2	69894.1	40302.3	89472.3	42735.7	35862.7	66689.1	115769	62910.5	52904.5	46889.6	41677	76313.9	83396.4	70831.5	52752.4	77017.4	12575.8	65573.9	68909.9	58903.8	69130	46396.9	76944.1	52774.1	40211	51175.8
957	1-linoleoylglycerophosphoinositol*	Lipid	Lysolipid	36594	LC/MS Neg	5487	595.3					109088	60881.1	15464.6	58284.3	79592.5	46488.1	35679.1	65037.8	10847.4	10595.4	13464.4	14448.9	54518.5	12957.9	40186.8	12705	14288.4	17763.2	21258.1	23182.5	10654	21167.3	11857.8	21502.9	22920.9	42284	27703.9	34159.3	4291.3		14239.5	18297.1	19502.7	22086.2	26525.6	28443.9	22914.2	19258.1
60	1-methylimidazoleacetate	Amino acid	Histidine metabolism	32350	LC/MS Pos	845	141.1	2625-49-2 ;	75810	C05828	HMDB02820	25840	11671.6	9931.1	18123.7	19738.2	6252.1		24723.3	19788.1	15925	31996.8	19736.7	18353.4	18443.5	31535	8943.9	20566.5	20609.7	17635.8	20742.7	13707.4	27161.5	11551.7	22562.3	33723.7	13439.5	24112	18984.3	12811.1	21479.2		12115.1	11149.7	10752.6	18095.1	12044.1	15077.7	18324.8
926	1-myristoylglycerophosphocholine	Lipid	Lysolipid	35626	LC/MS Pos	5481	468.3	20559-16-4;	460604		HMDB10379		31729.3		31089.1		35113.3		15787.8	13512.5	25451.6	46421.8	35478	39044.4		43785.2	29102.6	33369.3	32920.6	31407.3	33049.6	7833.2	33018.9	17029.3	29946.7	18319	71058.6	21243.8	36974	47310.6	41946.7	38171.3	33848.9		34169.8	39768.3	26811.5		38268.8
974	1-oleoylglycerol (1-monoolein)	Lipid	Monoacylglycerol	21184	GC/MS	2181.2	397.4	111-03-5;	5283468		HMDB11567	109953		80576.9	102153	99234.1		45859.3	108030	139193	163696	115984	108345	138941	1.56093e+06	182526	110692	136349	197167	111323	140781	110682	81773.1	70320.3	95404.5	97381.5	83020.5	96914.8	163118	109084	149009	99330.5	81844.8	64732.3	124596	113616	94791.3	106420	123139
936	1-oleoylglycerophosphocholine	Lipid	Lysolipid	33960	LC/MS Pos	5700	522.4	19420-56-5;	16081932			19560.5	1.15878e+06	26680.9	683673	67894.1	1359592	27740.1	348279	620825	1.01468e+06	2.08371e+06	585278	1.46516e+06	17527.5	2.15693e+06	757996	1.88066e+06	653638	2.95936e+06	1292989	383524	787413	675285	628694	471099	790255	1.26157e+06	837757	1.83282e+06	1163392	893202	504268	38405.3	783014	1.34688e+06	652583	83841.8	1.17203e+06
915	1-oleoylglycerophosphoethanolamine	Lipid	Lysolipid	35628	LC/MS Neg	5928	478.3		9547071		HMDB11506	486238	200158	102757	159815	300940	179213	114574	364187	335964	279993	403762	416685	807136	593076	628526	410304	315296	583239	914797	609896	487959	416642	315430	659813	660550	487048	546786	505633	162104	487148	605192	610748	879005	416986	645189	519703	301374	536165
956	1-oleoylglycerophosphoinositol*	Lipid	Lysolipid	36602	LC/MS Neg	5577	597.4					415106	84289.5	18911	51605.8	104219	63076.7	44822.6	115219	131906	190378	207576	235923	448837	171271	603830	203125	140982	232884	969373	290546	215130	225764	162761	148041	475847	341960	157489	164488	138406	197748	202734	248427	523052	219581	479203	369025	294343	260304
931	1-palmitoleoylglycerophosphocholine*	Lipid	Lysolipid	33230	LC/MS Pos	5524	494.3					11304.7	194650	12852	166764	31883.2	274055	13030.8	104432	90854.9	149203	326295	123752	248518		374098	167054	320661	193260	420459	268029	74984.8	221424	188603	262715	153276	292386	308655	243033	454520	335524	208330	194627	12875.5	233048	283580	198466	25269.2	285171
911	1-palmitoleoylglycerophosphoethanolamine*	Lipid	Lysolipid	34565	LC/MS Neg	5661	450.4					57774.7	19808.9	12452.1	16034.3	35358.8	22281.6	10398.5	32576.2	18639	18793.4	29150.5	31750	46475.4	41481.1	50993.6	22437.6	30339	54641	71093.3	46464.3	49918	54222.9	27703.2	67610.9	41658.7	58871.6	47192.2	50829.5	18439.6	61153.3	61570.6	52443.2	57028.9	43553.1	44819.7	56650.6	27822.2	42925.3
970	1-palmitoylglycerol (1-monopalmitin)	Lipid	Monoacylglycerol	21127	GC/MS	2119.5	371.3	542-44-9;	14900			423971	263190	396655	318581	479362	324724	301904	374525	248243	258988	238055	178396	265865	632898	294386	269039	432056	538511	324053	340472	412000	349347	320541	392347	366317	420085	366837	496167	359590	548679	406324	323473	334962	461918	296754	421330	382423	474432
929	1-palmitoylglycerophosphocholine	Lipid	Lysolipid	33955	LC/MS Pos	5671	496.4	17364-16-8;	86554			157917	4.56436e+06	219393	2975664	568667	4648653	276787	1964764	2.01711e+06	2.51967e+06	4911740	1.67968e+06	3.66352e+06	55609.1	4.16006e+06	1.7695e+06	4404302	2246952	4717438	3585943	1518206	2.76774e+06	2.04573e+06	2.1829e+06	2.40489e+06	3.21889e+06	4.1825e+06	2.84198e+06	4413048	3.59909e+06	3.14968e+06	2.726e+06	245256	2.78683e+06	3.95139e+06	3.20619e+06	494464	3.31274e+06
909	1-palmitoylglycerophosphoethanolamine	Lipid	Lysolipid	35631	LC/MS Neg	5940	452.3		9547069		HMDB11503	891982	433034	220752	364331	557799	378970	277436	682607	377743	382194	379492	505574	715350	508330	630999	404047	385375	634324	831153	707812	868408	650992	438606	775406	1.07562e+06	923603	1.05092e+06	884711	350181	887913	948770	1.02578e+06	1.52012e+06	624694	734537	1.04666e+06	633769	728259
951	1-palmitoylglycerophosphoinositol*	Lipid	Lysolipid	35305	LC/MS Neg	5573	571.3					385609	131865	39599.9	87671.4	172244	98158.8	66041.3	126835	73637.1	132236	121618	132961	263306	164003	259696	156540	80677.6	135489	546316	226553	130837	183539	104311	208771	331106	235311	106980	130515	76232.1	173419	99378.8	197267	177658	125580	229274	242659	180088	146542
964	1-palmitoylplasmenylethanolamine*	Lipid	Lysolipid	39270	LC/MS Neg	6153	436.4					12431.9	3356.5			10803.9			4572.3	9456.6	12865.6	15853.2	14665	50182.7	35240.1	26199.6	11707	10986.7	15451.6	48017.9	15035.4	12423.9	11179.7	9800.7	17856.1	24350.8	9419.1	11987.9	13553.5	7357.8	11410.9	13987.3	15901.8	20718.8	15463.7	24148.3	9032.7	9455.9	16744.9
928	1-pentadecanoylglycerophosphocholine*	Lipid	Lysolipid	37418	LC/MS Pos	5563	482.3						50959.8		3759.4		48586.7			16225.8	33794.3	38856.2	24291.9	21434.1		65064	31556.9	38080.5	36194.9	56773.8	40025.7	12191.4		27164	29854.5	18811	63768.8	50700.6		82900.6	65253.7	23592.6	39151.5		42390.2	38692.3	37621.2		50717.9
972	1-stearoylglycerol (1-monostearin)	Lipid	Monoacylglycerol	21188	GC/MS	2186.6	399.4	123-94-4;	24699	D01947		284879	242456	298310	237181	279528	246771	243655	258859	165438	191997	173735	153318	214675	211328	148255	136671	330166	334723	233636	255840	307401	233200	236274	255923	282707	301809	244447	249082	254560	298598	300197	211319	250380	295126	217630	248056	254770	282800
934	1-stearoylglycerophosphocholine	Lipid	Lysolipid	33961	LC/MS Pos	5844	524.4	19420-57-6;	497299			83046.3	3561961	126115	2.2705e+06	382679	3.79978e+06	139469	1.32481e+06	1.13596e+06	2.06943e+06	4.48831e+06	1.34145e+06	3.6164e+06	49880.7	4.02339e+06	1.6315e+06	3958884	1.15224e+06	5993539	2265361	832776	1.58311e+06	1281178	1.19795e+06	1277299	2.14538e+06	3.57309e+06	1454700	4.89508e+06	1.85946e+06	1.93343e+06	1376416	102547	1.83854e+06	3.35955e+06	1.35697e+06	247795	2253447
914	1-stearoylglycerophosphoethanolamine	Lipid	Lysolipid	34416	LC/MS Neg	6200	480.4	69747-55-3;	9547068		HMDB11130	857464	316928	196502	241401	482201	301613	266871	513762	252318	226468	278258	333368	636163	356104	465523	288907	369024	500084	1.00865e+06	587429	371855	429049	412433	530425	877234	576889	643807	470881	263426	613829	784873	729608	996280	469260	819357	551799	408382	476844
925	1-stearoylglycerophosphoglycerol	Lipid	Lysolipid	34437	LC/MS Neg	5826	511.4					153179	25041.1	18722.8	14798.2	47069.6	18539.6	15513.6	38215.3	27440.3	66695.6	55522.4	35853.8	232417	80256.6	131653	41478.4	12264.7	75597.8	470166	75501.2	59877.7	52143.3	20715.5	85073.5	214591	50448.7	32065	83062.8	5981.9	84388.2	30066.8	52218.8	101591	86665.4	166003	50228.4	42564.1	49165.1
954	1-stearoylglycerophosphoinositol	Lipid	Lysolipid	19324	LC/MS Neg	5800	599.4					2.3113e+06	934621	505843	692650	942728	747652	723467	1.04051e+06	457139	728153	909247	587985	1.53459e+06	572528	1.6478e+06	647745	524363	903305	3.25108e+06	868719	823838	978963	751294	861482	2.80307e+06	1.33423e+06	910365	1.02499e+06	568327	1.12681e+06	816653	1.1262e+06	2219498	918473	2.56311e+06	1.26865e+06	1.30132e+06	964222
71	2-aminoadipate	Amino acid	Lysine metabolism	6146	GC/MS	1686.5	260.1	542-32-5;1118-90-7;	469	C00956	HMDB00510	53974.5	88909.1	80281.6	71906.2	121644	112926	71461.7	39150.6	26433.4	50845.3	38816.1	53720.6	38482.4	24282.4	54714.7	68655.8	48324.1	40287	24424.2	34333.4	30851.4	44123.4	36129.4	23855.8	41781.3	119510	43666.5	37295.2	48627		28956.5	35583.2	24011.2	31996.8	41757.9	20631.6	21939.3	41367.2
263	2-aminobutyrate	Amino acid	Butanoate metabolism	1577	GC/MS	1215.7	130	1492-24-6;	4396916971251	C02261	HMDB00650	1.62334e+06	1137683	1.24978e+06	1070097	2.0916e+06	1367916	1.27843e+06	1.29243e+06	783123	893521	795898	919606	746968	879887	1.09473e+06	1.03206e+06	948758	794430	710639	570153	885914	915067	976956	832139	875106	1.51434e+06	1.21467e+06	698148	1.23953e+06	1109864	863288	1.15504e+06	629803	692619	1.06646e+06	1.00335e+06	833754	711733
945	2-arachidonoylglycerophosphocholine*	Lipid	Lysolipid	35256	LC/MS Pos	5524	544.3					23069.8	624707	40883	577707	80044	855698	46099.6	213308	325907	617961	1.22516e+06	208496	967828	7203.5	1.25759e+06	356898	191104	109148	444838	119054	71036.6	122420	147935	137505	53764.7	74737	93539.6	89009	170698	110630	62342.7	47277.5	7896.7	136776	160678	72950.2	18573.2	93231.1
920	2-arachidonoylglycerophosphoethanolamine*	Lipid	Lysolipid	34656	LC/MS Pos	5525	502.3					14627.2	375656	33883.6	403342	62948.5	468326	48580.8	167367	194021	326943	790303	186362	456481		601828	277395	152476	97505.7	250059	109474	58236.8	137092	105703	118128	53740.5	68342.5	114684	75500.1	113244	77278.7	53751.6	56518	13980.1	101930	137554	82939.4	16325.7	92230.9
960	2-arachidonoylglycerophosphoinositol*	Lipid	Lysolipid	38077	LC/MS Neg	5456	619.3					1.51973e+06	88824.3	58548	124150		126318	92357.7	276355	128722	142457	98461.4	145452	239325	119714	322008	186720	119687	154685	915191	96805	127676	67138.5	101656	134384	323264	159754	81486	155674	21215.5	101192		92550.3	59476.4	79428.2	332947	155263	122791	59902.6
1162	2'-deoxycytidine	Nucleotide	Pyrimidine metabolism, cytidine containing	15949	LC/MS Pos	1256	228	951-77-9;	13711	C00881	HMDB00014	13909.6	10977.8	10108.2	11196.7	6554.8	14936.9	8869.4	9216.8	8853.4	8110.2	13505.9	14905.7	13737.8		14101.5	16777.6	16709.8	9244.7	14530.7	14305.3	15868.9	13314.1	6519.8		5813.7		19944	5051.7	5776	7792	7551.5	17124.3	12777.1	4765.3	11847.4	13989.2	5447.5	9422.9
1163	2'-deoxycytidine 5'-monophosphate	Nucleotide	Pyrimidine metabolism, cytidine containing	533	LC/MS Pos	1132	307.9	1032-65-1;	7058169	C00239	HMDB01202	9149.3	7708.1	9495.9	7103.2	5693	11090.9	7437.3	8150.3	7274.6		5618.7	7453.4	8815	3391.6	8515.4	10139.2	6373.3	8230	8661.4	7865.5	8387.2	6715.6	6128.3	8828	8473.5	11016.7	7979	5642.8	6815.1	5349.2	6226.4	8968.2	8246.2	5786.3	8570.8	9524.4	4767.9	5469.8
1129	2'-deoxyguanosine	Nucleotide	Purine metabolism, guanine containing	1411	LC/MS Pos	1728	268	961-07-9;	187790	C00330	HMDB00085		5472.9	7675.8	9364.9	7504	10744.1	10094.7	7114.2	9669.7	14446.1	8965.8	17662.7	10158.9	10182.7	9557.5	11178.1	9751	4979.7	17065.2	12228.8	16119.6	8538.9	9805.2	9714.7	9640.6	9455.6	12058.1	5619.9	8168.2	14371.7	9586.2	11554.6	9945.3	9677.3	12208.4	9320.9	3849.9	7924.7
1100	2'-deoxyinosine	Nucleotide	Purine metabolism, (hypo)xanthine/inosine containing	15076	LC/MS Pos	1750	252.9	890-38-0;	65058	C05512	HMDB00071	20950.4	18059	11128.2	10379.1	11414.9	17753.6	21332.1	6492.6	17944.7	17660.3	13741.9	25257.7	15128.3	17413.4	13875.9	13159.9	10851.6	13520.9	16153.3	15663.6	24345.3	15618	18422.5	8728.7	14343.6	17529.3	19542	21213.7	11846.6	23256.2	14272.7	16747.7	22923.5	10108.2	21825.8	11091.1	12044.3	13502.5
949	2-docosahexaenoylglycerophosphocholine*	Lipid	Lysolipid	35883	LC/MS Pos	5507	568.3					28400.5	766867	50810.6	650665	99846.2	836121	51977.2	199226	157334	301505	615865	81628.6	557209		763891	135596	294331	138192	729743	176104	92907.8	164241	220417	159851	308679	533741	711500	628574	1.06455e+06	789522	419100	319026	21553.7	444254	778908	290156	79962.8	355910
923	2-docosahexaenoylglycerophosphoethanolamine*	Lipid	Lysolipid	34258	LC/MS Pos	5512	526.2					20265	469055	48163.4	551504	93576.5	498832	65230.3	218233	144922	264448	574365	137145	432870	8878.7	507237	175911	302539	144952	602948	196465	84792.3	202542	219637	203081	346226	570253	772332	468298	559698	509839	265452	382430	35093.9	415199	706626	298462	59475	350957
922	2-docosapentaenoylglycerophosphoethanolamine*	Lipid	Lysolipid	34875	LC/MS Pos	5548	528.2						55230.3	19184.7	75772.6	19982.2	48481.8		23473.8		24081.4	82177.3	16989.5	41720.4		58299.1	16798.4	134499	90584.6	287167	83751.4	44115.7	113822	118054	88435.1	35351.9	28468.5	82319.1	32321.9	43006.2	40257.6	28200.7	20775	17087.5	71026.8	88052.4	36025	23187.9	75675.5
943	2-eicosatrienoylglycerophosphocholine*	Lipid	Lysolipid	35884	LC/MS Pos	5565	546.3						287738		119851		280272		39984.6	49835.5	171110	113897	60492.4	116878		194778	71897.4	106542	100769	357828	142066	59865.8	115205	100769	107800	34645.4	58275.4	61905.3	94042.7	100806	143262	55801	55481.4		125777	80572.2	80222.3	14828.8	99050.8
229	2-hydroxybutyrate (AHB)	Amino acid	Cysteine, methionine, SAM, taurine metabolism	21044	GC/MS	1169.4	130.9	3347-90-8;	440864	C05984	HMDB00008	595602	450942	390006	166005	272871	448397	398636	286331	204702	302706	292681	237320	201530	186369	186662	146611	294276	262771	207962	164811	262460	292770	277815	87392.5	240392	300312	226793	220264	259699	287647	239172	139243	228763	266187	187015	314206	296896	156095
714	2-hydroxyglutarate	Lipid	Fatty acid, dicarboxylate	37253	GC/MS	1576	247	40951-21-1;	43	C02630	HMDB00606	138783	146448	106152	81275.1	65644.4	95296.8	78673.4	126356	88659.1	84225.1	75359.2	78768.7	85548.5	75082.6	95533	56095.4	101722	86469.1	73323.3	87621.2	114735	78171.9	85974.8	102077	89989.6	117371	87346.4	101601	107233	86565.1	83669.2	85292.4	63830.7	71818.3	65740	92612.7	87059.4	109739
191	2-hydroxyisobutyrate	Amino acid	Valine, leucine and isoleucine metabolism	22030	GC/MS	1107.5	130.9	594-61-6;	11671		HMDB00729			103039	71785.2		105620	58629.6		88116		121069	108488	86945.9	76361.2	137333		121953	67763.8	51137.4	83110.7	71382.3		158514	104881	87934.2		107218	102769	131765	135729	106723	110879	62225.5	87646.7	97838.7		145250	130178
704	2-hydroxystearate	Lipid	Fatty acid, monohydroxy	17945	LC/MS Neg	5705	299.4	629-22-1;	69417	C03045		45051.8	30244.7	27201.5	39738.6	32807.3	19009.1	42319.5	53662	12470.4		16768.9	21534.4	28348.6	29543.4	33161.2	17584.6	17998.7	18359.6	97869	19371.8	29865.1	44524.4	11027.7	37140.6	52670.7	39439.8	27483.9	28024.2	32806.7	30722.3	18065.5	46671.1	85398.3	23347.6	44179	72262.3	16680.4	57290.9
939	2-linoleoylglycerophosphocholine*	Lipid	Lysolipid	35257	LC/MS Pos	5544	520.4					62811.3	1.46853e+06	85390.1	1.38493e+06	196696	1.63628e+06	91172.6	578319	156668	341568	604211	146466	375762		667409	196912	395581	273479	849434	352845	175461	327306	417985	360144	230946	357883	510890	513187	855805	762165	340004	263517	21020.2	497160	430720	320442	84884	441850
918	2-linoleoylglycerophosphoethanolamine*	Lipid	Lysolipid	36593	LC/MS Neg	5650	476.4					188301	70389.8	42340.9	63613.7	117311	58355.6	52673.1	97269.7	11094	14126.5	17475.2	17150.2	29531.7	11138.6	40357	21131.6	23244.5	38659.4	64924	29030.2	36011.2	28584.2	21726.3	41488.4	44130.8	46938.7	35323.8	38884.9	10478.8	39850.1	38199.9	34184.4	33652.4	20369.4	36832.6	39920.2	27501.9	22768.8
202	2-methylbutyroylcarnitine	Amino acid	Valine, leucine and isoleucine metabolism	35431	LC/MS Pos	2439	246.1	31023-25-3;	6426901		HMDB00378	31117.7	30675.2	50992.8	26383.7	17843.1	43223.2	52616.5	34050.8	35572.9	47801.3	43524.6	99739.8	56170.7	32259.4	35384	61644.5	68179.9	39055.9	57797.1	115292	73533.8	90503	32928.2	32546.3	64990.4	77883.3	121846	32776.1	55347.7	54876.1	54739.2	157525	83860.2	55210.8	120298	79900.1	26908.5	82189.5
937	2-oleoylglycerophosphocholine*	Lipid	Lysolipid	35254	LC/MS Pos	5640	522.4					11076.7	426910	12297	220466	32655.5	394573	19655.7	89059.6	209106	514082	947489	184847	807112		814008	266820	478939	293210	922118	354431	148430	241352	247894	246425	217037	315815	550014	572909	623884	842926	338527	231466	18025.6	380176	407114	292586	54680.1	454611
916	2-oleoylglycerophosphoethanolamine*	Lipid	Lysolipid	35687	LC/MS Neg	5848	478.3					36416	21112.3	5992	14850.2	26572.6	19186.1	11006.6	35138.7	29537.5	29209.7	50632.5	43498.4	75040.5	56913	51887.3	34692	24861.8	47869.4	56617.7	51560.9	40614.4	31303.4	22092.4	50939.8	46904	46096.7	41248.6	50437	13105.9	41212.9	54092.1	39900.7	59053.1	40173.7	40772.1	44628.6	19369.9	50029.6
932	2-palmitoleoylglycerophosphocholine*	Lipid	Lysolipid	35819	LC/MS Pos	5482	494.3						35179	3011.8	38099.2		43405.2		14242.4	11648.4	39338.3	55833.7	22575.1	39338.3		81098.1	28096.5	36277.6	29721.8	67772.5	41442.5	11881.7	41956.1	28932.9	35636.7	19552.9	58243	41100.6	72434.4	74980.3	77858.3	21229.9	40093.5		58517.7	41199.4	34891.6		55691.5
930	2-palmitoylglycerophosphocholine*	Lipid	Lysolipid	35253	LC/MS Pos	5604	496.3						257294		137521	16158.5	255288		52694.8	73593.9	168218	277549	90374.2	217756		305453	111984	206581	118781	389950	160691	43285.6	131685	95354.3	91416	56264.6	115043	174694	145237	325820	240999	119341	86957.9	6065.6	160281	131685	128646	18177.8	174029
910	2-palmitoylglycerophosphoethanolamine*	Lipid	Lysolipid	35688	LC/MS Neg	5790	452.3					54663	32210.4	17204.8	29411.4	43673.7	34701.8	21370.6	53240	37759.2	25799.6	66340.4	39150.3	55247.9	39789.5	54278.8	37880.4	31973.2	54973.7	55650.7	60877.7	66500.8	54937.3	38374.3	61093.3	78458.4	81010.2	90109	65384	26318.9	64755.1	90830.7	71375.3	114530	51212.5	61486.1	84961.7	47948.7	62616.2
935	2-stearoylglycerophosphocholine*	Lipid	Lysolipid	35255	LC/MS Pos	5780	524.4		10208382				148951		104960	5229	198591		41569.6	32122.2	119443	205766	38644.5	106690		171894	77247.6	111170	45838.3	169629	82652.4	20207.3	62398.8	25620.2	45736.2	28869.7	88019.7	76045.7	60283.9	113743	83553.5	42127.8	46796		85961.3	78449.6	46368	5159.6	99641
955	2-stearoylglycerophosphoinositol*	Lipid	Lysolipid	39223	LC/MS Neg	5751.6	599.4					29819.7	19111.3		16187.9	36228.9	20683.8		25021.5	22456.5	32454	21804.8	23664.7		22353.3	29278.1	28721.2	16595.1	34627.8		29893.2	28834.7	36634.9	32863.4	33389.2		46413.4	34716.3	30223	32857.4	38714.8	34033.2	34372.9	35909	24513		47675.7		35694.2
100	3-(4-hydroxyphenyl)lactate	Amino acid	Phenylalanine & tyrosine metabolism	32197	LC/MS Neg	1395	181.1	6482-98-0;	9378	C03672	HMDB00755	9033.8	8571.7	8084.6	3829.8	6173.8	7868	11001.5	6624.2	6257.6	5930.2	5248.5	5293	7179.6	5258.3	4516.2	4984.1	5920.2	4917.6	4887.3	4571.4	4988.8	3411	4064.5	1905.5	7663.4	5834.1	4808	7494.6	6990.6	5700.8	5293.6	3233	5237.9	6838.6	2676.6	5708.4	5257.7	3431.7
1177	3-aminoisobutyrate	Nucleotide	Pyrimidine metabolism, thymine containing; Valine, leucine and isoleucine metabolism/	1566	GC/MS	1252.2	101.9	10569-72-9;	64956	C05145	HMDB03911	157958	119691	124424	164665	178406	163663	99047.1	160636	65565.7		87465.2	83865.7	62221.5	89363.6	118923	141664	95405.3	83774.3		58772.7	78711.1	87987.2	95084.5	95084.5	86455.6	148649	103853	94766.4	95457.8	125742	125586	98146.5	69791.4	80263.4	72721.1	84622.3	90931.6	70943.8
821	3-dehydrocarnitine*	Lipid	Carnitine metabolism	32654	LC/MS Pos	1020	160.2	10457-99-5;	6991982	C02636	HMDB12154	212776	140270	169753	135322	207566	130488	200205	249900	86670.3	11689.4	78809.2	75380.5	153011	46116.3	117742	79688.2	35644.2	76500.9	69946.7	51596	45913.4	28279.7	62109	37805.9	37126.7	140459	141375	120826	61790.7	130363	112572	119872	33509.8	47067.3	131452	113943	84111.8	84439.1
1246	3'-dephosphocoenzyme A	Cofactors and vitamins	Pantothenate and CoA metabolism	18289	LC/MS Pos	2211	688	3633-59-8;	444485	C00882	HMDB01373	19254.8	18151.3	18226.8	18808.7	12282	13718.5	16025.9	10987.3	10588.4	14163	9736.6	9417	13733.7	14783.3	13362.6	10984.1	14813.5	18365.9	12881.5	11852.7	12886.3	14158.9	15703.2	21895.8	14143.7	15031.8	14935.8	25351.3	15467.9	12891	11022	14245.1	12525.8	8680.8	16336.6	12609.8	13709.4	9866.9
903	3-hydroxybutyrate (BHBA)	Lipid	Ketone bodies	542	GC/MS	1203.5	116.9	625-72-9;	441	C01089	HMDB00357	3.89655e+06	1.51563e+06	1.97687e+06	2867031	3380957	1.52478e+06	2398785	2.44073e+06	2.6191e+06	2864096	2.83199e+06	2.18874e+06	2.42204e+06	2.92698e+06	3.74791e+06	3.60329e+06	3.96866e+06	3.79123e+06	2.05223e+06	2391967	2.76027e+06	4198103	4.26077e+06	4384498	3.13902e+06	4.09651e+06	2899132	2.84301e+06	3.86139e+06	3.37731e+06	2529081	2.98568e+06	1.9906e+06	2507754	3.85058e+06	3.06761e+06	3.34538e+06	2.48922e+06
1339	3-hydroxypyridine	Xenobiotics	Chemical	21169	GC/MS	1187.1	152	109-00-2;	7971			58502.8		48863.5	24327	33086.2	64918	41713.5	36904.9	44270		29467.9		34660.8				58292.3	36814.1	81436.8		75564.6	32344.5	33182.6	34762.5	39516.6	75902.6	31214.1	59212.4	63026.2	62444.1		46840	45215	60902.4		43590	68324.2	49829.9
529	3-phosphoglycerate	Carbohydrate	Glycolysis, gluconeogenesis, pyruvate metabolism	1414	GC/MS	1756	299	80731-10-8;		C00597	HMDB00807	274528	295672	394635	346034	202908	252740	344124	332064	274756	220951	315415	315850	313182	256255	318997	366776	510253	415322	384160	361164	492472	508180	420177	423394	403055	712425	543924	382368	462809	442272	469227	431792	587049	523657	644408	522911	374828	474911
247	5-aminovalerate	Amino acid	Urea cycle; arginine-, proline-, metabolism	18319	GC/MS	1620.8	174	660-88-8;	6992101138	C00431	HMDB03355	564498	357359	467559	343650	293633	395711	522948	579294	133687	229533	273346	262531	59078.9	81444.1	181160	210480	403891	398420	420993	450632	576856	645681	287822	293090	246876	316361	242194	208032	484779	387559	379315	372758	493670	369394	339781	415170	459533	513749
792	5-HETE	Lipid	Eicosanoid	37372	LC/MS Neg	5372	319.2	73307-52-5;	9862886			85934.7	32903.7	29094.7	37643.8	47837.2	48631	40985.3	56519.3	24947.7	34745.8	22004.9	34953.9	26521.5	27486.2	41511.8	27283.9	24219.7	14784.1	44024.1	30244.6	26018.5	26941.5	27703.9	24276.7	21691.5	14647.5	11985.8	13194.5	12706.4	27905.4	8131.7	20135.6	15466.9	8175.9	30824.9	22630.1	32660.8	9475.2
1206	5-methyltetrahydrofolate (5MeTHF)	Cofactors and vitamins	Folate metabolism	18330	LC/MS Neg	1838	458.2	68703-91-3;68792-52-9;	146	C00440	HMDB01396		2049.1		6115.9	9126.9	3161.9		11038.2	12254	16115.9	12473.5	10765.1	12513.3	9786.4	19912.3	12771.1	5743.7	10067.4	12398.1	9358.5		7631.4	3531.6	10043.2	9914.8	16893.6		14177		14767.7		10705.7		6300.2	5668	2862.9		7282
266	5-methylthioadenosine (MTA)	Amino acid	Polyamine metabolism	1419	LC/MS Pos	2427	298.1	2457-80-9;	439176	C00170	HMDB01173	21063.3	12723.5	19783.8	12311.9	18271.5	18100.6	15974.3	14355.3	37500	41020.7	26266.6	20278.9	46941.1	42809.9	36736.9	24150.3	20433.3	26564.8	42572.3	20787.8	33050.7	16312.2	23173.3	30956.4	24296.3	21057.1	19585.1	28552.2	26504.5	35308.4	18629.7	22785.5	21837.9	23510.3	24491.4	10979.4	21817.4	33754.2
282	5-oxoproline	Amino acid	Glutathione metabolism	1494	LC/MS Neg	744	128.2	98-79-3;	7405	C01879	HMDB00267	31630	37606.4	39371.8	35673.3	35386.3	29387.1	45430.3	40486.5	28960.9	23862	29063.6	28880.6	29588.1	31667.6	32654.4	35180.5	48984.6	36622.5	33337.8	20430.7	28516.7	29582.5	35899.9	37228.6	39626	59016.6	46420.5	31649.2	42124.5	34178.4	36702.6	47035.3	32055.4	27610	49853.6	34545.7	29983.8	27468.3
862	6-beta-hydroxylithocholate	Lipid	Bile acid metabolism	36807	LC/MS Neg	4826	391.3		5283821	C15515	HMDB00811	13990.5	12279.1	10206.1	12745.1	22433.5	5789.7	7540.3	12847.3	5866.8	15764.9	19731.5	37271	29069.4	24185.8	20103	11307.8	7114.9	22341.2	12645.9	10258.5	7430.5	10613.5	11437.7	35850.8	6844.7	22341.8	22856	28214.1	15632.1	23651.5	11327.9	13789.2	7132.8	11687.5	21064.3	23216.4	16076.6	8801.5
787	6-keto prostaglandin F1alpha	Lipid	Eicosanoid	20476	LC/MS Neg	4180	369.3	58961-34-8;58962-34-8;	5280888	C05961	HMDB02886									8779.2	6446.9	14741.2	46876	29167.5	5887.6	20590.2	28884.5
545	6-phosphogluconate	Carbohydrate	Nucleotide sugars, pentose metabolism	15442	LC/MS Neg	588	275.1	921-62-0;53411-70-4;	91493	C00345	HMDB01316		20633.9	22856.4	33101.2	27024.5	20639.2	36441.1	28581	21025	18711.1	26021.2	21173.2	19130.9	15925.5	27181.4	27623.3	21541.3	23220.4	19504.3	18855.2	9958.7	21549.4	20620.4	20011.6	20411.6	32896.3	21788.3	21560.4	12963.3	19318.5	8577.6	19257.3	14107.9	15720.7	24805.2	23363.3		21006.2
1023	7-alpha-hydroxycholesterol	Lipid	Sterol/Steroid	35692	GC/MS	2300	456.2	566-27-8;	107722	C03594	HMDB01496	47345.5	41051.6	45771.5	28770.8	29560.9	49018.5	56037.5	66701.2			18899.3	20748.1	5400.4		10461.2	18742.9	33531.8	41210.3	53256.8	51778.3	86989.4	115408	40581.4	34485	52573.9	53369.6	46065	41590.2	74682.8	56102.8	62399.2	110809	97975.5	82546.5	54258.1	116617	73875.8	79144.7
1024	7-beta-hydroxycholesterol	Lipid	Sterol/Steroid	35092	GC/MS	2340	456.4	566-27-8;	473141	C03594	HMDB06119	51521.1	50886	64175.6	26274.5	39191	55412.7	62302.8	75714.1	24258.6	33892.5	38128.7	58470.1	11607.6	15266.1	21194.2	45780.5	76240	89564	105436	119507	166772	153220	39808.2	71169.1	90378.7	75975.3	70643.2	62458.3	113511	121677	95740.6	59134.3	165531	108500	82897.1	101842	96673.3	114956
712	9,10-hydroxyoctadec-12(Z)-enoic acid	Lipid	Fatty acid, dihydroxy	38399	LC/MS Neg	5177	313.3	263399-34-4;	9966640	C14828	HMDB04704	46734.6	28264.3	37055.1	29026.3	49897.1	24898.4	40788.6	64732.5	5292.1	5693.3	9019	12875.7			8915.9	6422.6	23664.8	25749.7	25749.7	26535	26985.4	45712.2	24846.9	18700.1	20635.2	30727.1	20712.6	15891.5	34415.1	24229.1	20007	40713.9	26042.1	20762.8	40550.4	55724.8	36134.4	22645.1
822	acetylcarnitine	Lipid	Carnitine metabolism	32198	LC/MS Pos	1203	204.2	5080-50-2;	7045767	C02571	HMDB00201	32242.2	28822.2	22786.3	19725.4	30897.2	36380.8	27169.7	38214.8	28915.2	23133.6	40400.4	41373.7	36153.3	23901	35107.2	34952.4	32933.1	25263	42853.3	54761.8	46607.3	38771.7	39857.4	19655.8	31480	35445	43374.1	14805.1	65978.6	27549.8	35672.5	49568.1	33536.4	38351.8	41656.5	50842	56532	37341.2
1105	adenine	Nucleotide	Purine metabolism, adenine containing	554	GC/MS	1804.2	264	73-24-5;	190	C00147	HMDB00034	77655.9	56620.3	86855.9	71773.9	90176.2	96002.4	90213.9	87157	220506	245750	163200	106146	221011	226038	185478	130749	131779	141141	189172	112675	172028	109047	119306	140582	111322	121898	114288	176870	187953	192944	96836	104084	132200	135327	110684	65536.1	115268	138713
1106	adenosine	Nucleotide	Purine metabolism, adenine containing	555	LC/MS Pos	1650	268.1	58-61-7;	60961	C00212	HMDB00050	91961.6	58337.6	87177.4	104110	85339.8	53718.9	78539.4	74301.4	47036.6	33300.3	38648.8	27759.8	46554.6	36149.8	78776.2	37600.3	57438.1	75502.1	53697.8	36826.8	53181.1	40607.1	52668	69702.7	56841.7	62844.6	41832.9	73944.4	47713.7	50652.1	34166.3	44997.4	40868.6	54982.7	55003.8	55528.3	55793.9	60408.3
1112	adenosine 2'-monophosphate (2'-AMP)	Nucleotide	Purine metabolism, adenine containing	36815	LC/MS Pos	1625	348.1	130-49-4;		C00946	HMDB11617	556994	295500	467016	414692	469416	267933	464585	452315	329558	500666	349188	337866	336641	342162	495967	461506	412264	418629	344296	346698	382116	342044	543482	421190	369910	554134	412710	532905	404965	533217	303414	401078	299353	360801	423554	402536	426587	438032
1118	adenosine 3',5'-diphosphate	Nucleotide	Purine metabolism, adenine containing	15691	LC/MS Neg	602	426	75431-54-8;		C00054	HMDB00061		5266.6		15917.2	27747.3	9002.5	30304.3	27798	17217.6	10707.7	18252.3	7557.7		11153.5	19407.4	16550.6	9549.5	26755.9		10499.9		18797.6	27635.9	27029.1	16148.5	30980.3		27470.9	20606.2	29998.2		11924.3		23647.1	12838	18862.1	21760.9	24618.8
1113	adenosine 3'-monophosphate (3'-AMP)	Nucleotide	Purine metabolism, adenine containing	35142	LC/MS Pos	1451	348.1	84-21-9;	15938966	C01367	HMDB03540	43353.8	36216.9	37930.5	45599.8	40011	36972.8	52498	45549.9	35612	40333.3	36849.9	38942.6	40909.5	25558	47008.1	34485.5	45407.4	56664.4	47627.4	39353.3	52761.5	53642.8	51589.4	57873.3	50385	64709.7	48250.3	47449.3	50732.3	49292.4	42079.4	50413.7	45109	44966.6	54903.2	48412.8	43138.6	41548.5
1114	adenosine 5'-monophosphate (AMP)	Nucleotide	Purine metabolism, adenine containing	32342	LC/MS Pos	1210	348.1	149022-20-8;	15938965	C00020	HMDB00045	154999	90612	143104	140612	179863	84040	166266	147366	83398	87822.9	78846.1	64558.2	83279	106427	154801	88815.3	90172.4	137428	90525.2	71359.5	98683.2	84707	111823	146933	98795.7	122061	95841.9	169124	83671.7	95755.1	64435.9	77135.2	55345.1	139717	112120	83348.3	85570.8	116123
713	adipate	Lipid	Fatty acid, dicarboxylate	21134	GC/MS	1522.2	110.9	124-04-9;	196	C06104	HMDB00448	78341.1	53193.4	44729.5	36840.9	103943	33318.6	44485.3	59075.1	36823.9	44422.1	26599.6	50655	36014		63431	54738.7	35581.6	64383.1	35966.8	41030	45188.5	48699.5	75196.6	43456.2	48699.5	91078.6	49322.7	35907.2	94013.3	47022.3	68601.7	50972		45318.6	34355.4	95061.7	68059.6	53824.4
665	adrenate (22:4n6)	Lipid	Long chain fatty acid	32980	LC/MS Neg	5684	331.3	2091-25-0;	5282844	C16527	HMDB02226	933507	530372	370211	464302	548185	508081	382173	574161	614252	905457	693892	754480	832851	982065	1.24321e+06	860504	165015	257948	496666	325876	261236	295590	131230	291374	99795.9	139594	218827	208807	104876	162247	236443	184413	325728	200207	193908	215218	119928	205456
27	alanine	Amino acid	Alanine and aspartate metabolism	1126	GC/MS	1147.6	115.9	56-41-7;	59507311724	C00041	HMDB00161	100620768	105319520	105357088	103301816	96384776	106019456	86891600	102832288	66875464	69579768	59665024	65700240	72514160	66107760	77427416	87082440	74928312	69646696	60091796	64351124	76854624	49795420	56491104	51275716	60578832	79634776	64856640	66740560	54115300	66337716	61517784	58048052	56242276	60627772	73474984	64238128	58727016	53883240
1150	allantoin	Nucleotide	Purine metabolism, urate metabolism	1107	GC/MS	1809.8	518.3	97-59-6;	204	C02350	HMDB00462	1.26457e+06	785071	901951	818809	619181	597393	830438	1.03954e+06	730429	661460	710487	976733	753169	756188	837275	1.21897e+06	919006	786318	781178	961660	858720	796646	553288	577760	682618	1.14771e+06	761253	731567	681070	585875	907185	726666	850200	787313	777904	696717	723977	605781
198	alpha-hydroxyisovalerate	Amino acid	Valine, leucine and isoleucine metabolism	33937	GC/MS	1208	145.1	600-37-3;	99823		HMDB00407	103147		57249.7	74959.3	59475.2	102764	77770	64177.2	80463	94662.2	72873.1	88867.9	63733.7	67296.1	111970	103615	79337.1	36005.1	89586.5	54513	54362.1	46939.7	55853.6	92083.1	70057	79935	82957.9		81042.6	101346	21372.6	69465.1	77891.7	44953.5	53877.1	75683.8	95046.3	84834.4
868	alpha-muricholate	Lipid	Bile acid metabolism	34092	LC/MS Pos	5167	373.3	2393-58-0;	3083761	C17647	HMDB00506	164071	121622	108839	229921	168909	127057	132106	169954	59583.3	164670	300010	317424	208242	85490.6	239261	144672	82342.7	166146	111786	94502.4	128219	104323	112320	276657	67482.1	165797	203168	106713	106140	154626	89377.6	101252	63930.7	62742.5	191289	124086	152436	76867.6
1266	alpha-tocopherol	Cofactors and vitamins	Tocopherol metabolism	1561	GC/MS	2305.4	502.5	59-02-9;10191-41-0;	14985	C02477	HMDB01893	34981.5	48722	57449.3	40344.1	81607.2	37517.5	55727.3	54809.6	241523	298588	244169	230980	315518	350544	276199	214760	83738.7	114342	81657.1	53396.4	76079.2	24093.2	50889.8	96556.7	119353	138773	86606.6	163240	9481.7	87753	92340.2	53964.7	33158.2	69933.4	66788.8	29362.8	50058.6	89320.1
650	arachidate (20:0)	Lipid	Long chain fatty acid	1118	GC/MS	2071.2	369.3	506-30-9;	10467	C06425	HMDB02212	62566.2	88638.9	75312.4	64454.5	39002.4	57264.2	54085.8	33813.1	66433.2	39362	27266.4	24964.7	52028	111358	35026.2	54898	42722.6	42912.8	42092	50112.8	48663.2	37344.4	36761.2	39942.5	54244.2	75431.6	77560.3	47238.3	34838.5	42203.2	66077	42265.7	42011.1	37347.1	41373	48203.4	45509.4	42078.2
659	arachidonate (20:4n6)	Lipid	Long chain fatty acid	1110	LC/MS Neg	5525	303.4	506-32-1;	444899	C00219	HMDB01043	5845342	3448136	2.39338e+06	3.01231e+06	5.49119e+06	3.86421e+06	3455949	4.08051e+06	10010664	6999845	9393548	7606764	13585896	9187624	13044343	8.11178e+06	4.00082e+06	4.28038e+06	6269423	4052008	3.22844e+06	3236251	4.00621e+06	4.85037e+06	1.74568e+06	1.66022e+06	1.40388e+06	1.8964e+06	931786	1582077	1.33772e+06	1.80594e+06	2.08895e+06	2.1042e+06	3.17912e+06	2281333	2.16187e+06	2183296
241	arginine	Amino acid	Urea cycle; arginine-, proline-, metabolism	1638	GC/MS	1608.5	142	1119-34-2;	5246487232	C00062	HMDB00517	71443.4	229694		55882.9		139120		16670.9		87833.5	31776.2	186125	68025.9	57091	23753.4	94141	45114.3	52899	68599.8	199987	124841	60338.8		35217.9		91269	89268.7	48131	30019.5		106713	144959	82378.3	61736		74889.7		29456.8
1197	ascorbate (Vitamin C)	Cofactors and vitamins	Ascorbate and aldarate metabolism	1640	GC/MS	1850.1	332.1	134-03-2;		C00072	HMDB00044	548339	1.21472e+06	1.137e+06	1.99384e+06	1.71026e+06	879238	531790	708530	5.47698e+06	5917823	3.39565e+06	4.82512e+06	6.19157e+06	8.10675e+06	4829339	5.38613e+06	3119421	4.70643e+06	3.16314e+06	2740726	888671	599383	1.9296e+06	5.85558e+06	2.89904e+06	2.15906e+06	2369626	4.27722e+06	2491819	1595669	809325	706420	7346246	3.36793e+06	2.09007e+06	305194	584804	2.30064e+06
25	asparagine	Amino acid	Alanine and aspartate metabolism	512	LC/MS Pos	669	133.1	70-47-3;	62676992089	C00152	HMDB00168	439264	447472	400275	473773	569849	403429	377928	399767	427684	439294	489617	448421	483075	384870	512485	522876	420536	351773	391340	431046	395661	315857	476386	377257	402920	481206	357298	366569	293287	411206	341818	434437	265672	328322	411516	335515	362602	383904
24	aspartate	Amino acid	Alanine and aspartate metabolism	15996	GC/MS	1529.7	232	56-84-8;	5960	C00049	HMDB00191	11264566	11090385	13348638	16670624	19029026	11088890	9690083	10292700	8474606	9063258	7.92258e+06	10733042	8.25465e+06	6675957	15143353	12457033	10374918	8803236	9855941	8879329	11617591	7.78914e+06	8613756	12012709	8.20672e+06	13661527	10233934	8895932	7.62367e+06	10100618	9436216	11462945	7.12676e+06	6.16257e+06	11252580	6760388	7.02117e+06	7834099
360	aspartylleucine	Peptide	Dipeptide	40068	LC/MS Pos	2310	247.2	3062-14-4;	332962			12910.4		6211.8		9838.4		4728.5			10831.6	3957	9388.2	8528	5444.8	11264.7	14107.7		4933.6		6990.6	9053.9		9753	12188.5	4566.9	4243	8800.7	8528	8235.6			6536.8		11407.4	9249.6	9742.5	6832.5	6271.5
26	beta-alanine	Amino acid	Alanine and aspartate metabolism	55	GC/MS	1451.8	174	56-41-7;107-95-9;	2394755801	C00099	HMDB00056	368738	308297	356134	558137	570273	296646	386863	352418	295304	292793	296784	247207	275711	457931	349386	352726	433936	432195	222399	193735	275106	356955	355758	362928	405714	476251	213080	514014	301156	580827	206841	274006	192168	548080	366836	319666	415113	341722
22	betaine	Amino acid	Glycine, serine and threonine metabolism	3141	LC/MS Pos	721	118.2	107-43-7;	247		HMDB00043	830508	813946	975833	1.23858e+06	987883	1.08235e+06	1.21096e+06	1088538	1258088	1.49949e+06	764526	678717	1.48072e+06	1.6358e+06	1.17144e+06	1.26087e+06	1.31255e+06	1.37036e+06	1.44334e+06	1.36052e+06	1277382	1096679	970503	1.29077e+06	1.20173e+06	1.13155e+06	1.16382e+06	1136016	1.21479e+06	1.29856e+06	1237304	1.08683e+06	1.36139e+06	1.62169e+06	1.14778e+06	1.17412e+06	765120	1.32452e+06
23	betaine aldehyde	Amino acid	Glycine, serine and threonine metabolism	15499	LC/MS Pos	639	120.2	7758-31-8;	249	C00576	HMDB01252	557269	433692	645916	575594	443536	522497	699900	559434	437811	101698	352638	427812	564190	275806	431260	546996	449184	516336	443230	442972	323614	435378	313298	456512	382203	477521	457087	320064	232093	162855	311661	436561	351133	330571	446780	412103	107038	311313
864	beta-muricholate	Lipid	Bile acid metabolism	31885	LC/MS Pos	5191	391.2	2393-59-1;	3083762	C17726	HMDB00415	162938	127753	94741.5	185398	125713	112255	115533	108072	50735.1	177365	337525	284726	340671	86539.2	273596	166130	72935.1	132536	111676	87993.6	87801.8	74019.4	105302	232215	42342.2	203610	162934	93339.4	98474.1	93822.8	68888.7	72466.4	49061.3	47503.3	154774	108906	98899.3	82767.6
1208	biopterin	Cofactors and vitamins	Folate metabolism	12358	LC/MS Pos	1555	238.1	22150-76-1;	445040	C06313	HMDB00468	30465.9	23989	28134.3	34142.8	24084.5	24332.7	33374.3	26077.3	11638.1	12542.6	11162.1	10592.2	9432.5	12116.6	14458.4	15930.7	14313.5	15641.9	10906.9	15667.3	16233.6	18939	18007.3	13472.8	13317.7	19314.6	11899.1	17195.4	19433.2	15030.8	16232.2	18643.5	17417.4	16214.5	19101.9	20843.1	22136.1	16455.6
812	butyrylglycine	Lipid	Fatty acid metabolism (also BCAA metabolism)	31850	LC/MS Pos	2077	146.1	20208-73-5 ;	88412		HMDB00808	181541	64011.3	61799.7	27069.4	38558.9	48001.6	85908.1	63578.3	32445.2	27651	23198.7	27564.7	38396.5	35714	22670.6	31806.3	42136	32596.7	27658.1	31315.2	27400.8	33753.6	38039	19049.4	21132.2	36036.6	31557.5	33270.7	31957.7	36875.9	28295.6	23280.1	41281.6	29754.1	34222.7	44463.6	31358.2	21721.2
1059	campesterol	Lipid	Sterol/Steroid	33997	GC/MS	2353	129	474-62-4;	173183	C01789	HMDB02869	324493	569654	668101	628275	587176	2.84624e+06	610753	411115
622	caprate (10:0)	Lipid	Medium chain fatty acid	1642	LC/MS Neg	5092	171.2	112-37-8;	2969	C01571	HMDB00511	9641.8	10286.5	9039.5	8856.6	11208.1	9156.2	7376.3	8382.6	12071.3	6674	9118	12363.8	8893.1	7057.5	9543.5	14524.3	9718.3	13008	10983.1	8853.5	6893.8	10384.4	11043.8	11749.8	10726.7	9194.4	7381.8	13323.2	6225.3	17405.9	8135.7	7692.1	6505.4	9448.5	8134	6157.3	9234.8	9158.5
618	caproate (6:0)	Lipid	Medium chain fatty acid	32489	LC/MS Neg	2766	115.2	142-62-1;	8892	C01585	HMDB00535	12084.3	4407.6	37810.9	15602.9	7773.3		28769.8			8246.4	6067.9							3761.5	6002.4	8327.9	4201	7067	4327.1	4858.3			5248.8		6919.7	6323.7	1812.6	3597.4	4357	6035.2		5661		6277.3
820	carnitine	Lipid	Carnitine metabolism	15500	LC/MS Pos	702	162.2	461-05-2;	10917			1.02828e+06	774500	993752	924498	1.12647e+06	925915	969833	890273	712373	737262	668716	626758	841316	740557	844288	646969	813601	990657	914148	803918	999538	802022	812235	1.02659e+06	970484	1.00351e+06	900623	1029633	994867	935495	894056	992634	894783	1.0887e+06	923521	1.03355e+06	744171	888590
164	C-glycosyltryptophan*	Amino acid	Tryptophan metabolism	32675	LC/MS Pos	1912	367.1					38061.6	28692.1	33979.1	33525.4	33490	28615.6	37431.4	35867.6	29739.4	35022.3	31371.7	35980.8	44626.9	33235.2	48953.7	40504.4	27598.7	29662.2	29750.5	28252.9	33018	28160.3	26835.6	28658.4	24850.1	33806.7	28451.6	29827.7	29498.1	25460.6	19529.3	28687.9	19008.6	29852.7	33066.6	29091.9	23008.8	33602.2
842	chenodeoxycholate	Lipid	Bile acid metabolism	37789	LC/MS Neg	5250	391.4	474-24-9;474-25-9;		C02528	HMDB00518	51512.4	40091.8	33762	63344.6	72723	51570.8	40239.6	65573	60617.7	105097	106325	173542	195824	127823	159967	89213.8	96056.8	204210	112288	114499	91755.7	75139.7	50826	193054	78810.4	51624.1	70285	88525.2	69727.8	81265.5	90980.4	81195.9	54225.7	109990	158338	120539	110259	72160.6
837	cholate	Lipid	Bile acid metabolism	22842	LC/MS Neg	5148	407.4	81-25-4;		C00695	HMDB00619	193905	144855	113832	363872	355661	151663	140569	277340	55488.5	106797	112469	267573	169561	94713.1	162866	121075	87261.5	156880	114040	102203	81329.8	71976.5	55996.1	252230	67085	125103	118896	101302	73061.9	96453.7	85652.8	96295	36417.4	51489.3	140650	137928	116910	55507.9
1020	cholesterol	Lipid	Sterol/Steroid	63	GC/MS	2316.9	329.3	57-88-5;	6432564	C00187	HMDB00067	11468658	12005153	12132986	13031454	11734298	10259069	11154225	11085137	13856166	14764812	13798962	12719239	16495191	15200654	16023196	19115398	16566503	17331650	14662867	15096513	16192626	14684134	12486749	13962738	14868544	13621048	14026170	14096003	14032569	14806276	14859560	12906129	13263081	16172280	13825191	12864182	14122733	16759627
881	choline	Lipid	Glycerolipid metabolism	15506	LC/MS Pos	674	104.2	67-48-1;	170746			1.54189e+06	1.0088e+06	1.15607e+06	929048	1.21271e+06	1.07189e+06	1227778	1.11114e+06	1309176	1.85082e+06	1.29016e+06	1.53543e+06	1.52523e+06	1.45195e+06	1.14125e+06	1.31742e+06	1101389	1.09238e+06	1.42734e+06	1.39821e+06	1.61608e+06	1.12521e+06	1.60313e+06	1.15439e+06	1.27125e+06	1.16254e+06	1.17552e+06	1.47857e+06	1.62927e+06	1.66032e+06	1.44792e+06	1.37163e+06	1321082	1.42399e+06	977311	1.31284e+06	1732907	1.33747e+06
875	choline phosphate	Lipid	Glycerolipid metabolism	34396	LC/MS Pos	695	184.1	72556-74-2;	135437			519804	702256	576660	553036	371962	1.05399e+06	510510	520372	885086	986255	597018	674174	1.02945e+06	808172	701004	682650	620199	600517	845767	712478	735760	582044	478990	591633	615629	432443	469821	480421	566321	369029	573693	513514	716232	623187	497824	577467	416054	507745
641	cis-vaccenate (18:1n7)	Lipid	Long chain fatty acid	33970	GC/MS	1987	339.3	693-72-1;	5282761	C08367		853176	459939	684982	349090	784476	448504	389542	697647	3.40019e+06	4484968	3.22844e+06	2.97661e+06	3.92698e+06	9154052	3631884	4.17093e+06	1.90461e+06	1.79999e+06	2358475	1.94967e+06	2231886	1.43171e+06	1.32893e+06	1.69199e+06	1.21085e+06	647058	1.12347e+06	1234145	975594	1.40267e+06	1.50545e+06	1.13853e+06	1.69669e+06	1.43744e+06	1.11953e+06	858135	1.19976e+06	1.57988e+06
579	citrate	Energy	Krebs cycle	1564	GC/MS	1763.4	273.1	77-92-9;	311	C00158	HMDB00094	479640	493172	708170	951493	1.32918e+06	544436	379771	195239	866386	966484	969037	917780	927755	631096	1.09332e+06	749968	157955	129478	1.11994e+06	266306	851995	154670	351547	978093	183464	269732	341270	557689	551022	539393	418019	397314	346972	429603	402554	272658	511713	498181
248	citrulline	Amino acid	Urea cycle; arginine-, proline-, metabolism	2132	LC/MS Pos	715	176.1	372-75-8;	833	C00327	HMDB00904	86226.5	79837.6	89759.6	119928	107141	77042.4	103618	87647.2	61393.3	58878.5	73779.6	86985.5	73457.8	62949.9	89376.1	91865.9	91209.7	82011.5	82376	71826	78213.8	74321.7	68911.9	86207.5	68906.9	118247	77096.7	72602.3	78519.6	68892.5	70192.1	89376.2	53543	54944.7	111710	78323.4	54018.1	68041.3
1052	corticosterone	Lipid	Sterol/Steroid	5983	LC/MS Pos	4856	347.2	50-22-6;	5753	C02140	HMDB01547	13416.9	7180.7	12375.6	6491.2	4456.3	5651.8	8093.4	6603.2	3041.5	3428.6	3332	6323.8	4147	8970	9091.5		5149.9	7081		12517.6	9888.8	7368.5			5151.8	22681.3	13027.3		7050.2	7797.3	11526.6	7124.2	7102.6	5381.4	8179.5	14701.6	6031.1	7041.7
259	creatine	Amino acid	Creatine metabolism	27718	LC/MS Pos	758	132.1	57-00-1;	586	C00300	HMDB00064	741953	638488	833022	694928	794171	628859	830873	706385	689827	895665	774999	1.02457e+06	772572	776234	924802	836198	655954	707927	670243	643627	669468	699664	568304	818531	604797	681614	752398	1.0041e+06	529092	712211	445713	667175	474823	707012	730311	828774	548508	856742
1338	cyanurate	Xenobiotics	Chemical	20700	GC/MS	1599.2	345.1	108-80-5;	7956	C06554		28571.5		14345	23009.2	11183.9		10029.9	11713	15514.4	29552.4	18774.9	17478.1	14225.1		16334	20584.4	19106	5559.8	11279.7	25811.7	17885.4			10232.7	13274.2	14384.1	18169.9		6520.2		20799.9		14528.4	15367.5	15367.5		7605.5
213	cysteine	Amino acid	Cysteine, methionine, SAM, taurine metabolism	31453	GC/MS	1560.1	218	52-90-4;56-89-3;	58626419722	C00097	HMDB00574	1.32164e+06	1.12503e+06	948224	1.24167e+06	667576	858665	1.16142e+06	1.17706e+06	820018	1.18498e+06	1.23903e+06	1.73291e+06	794608	1.33881e+06	1.26794e+06	2.08255e+06	1.02776e+06	793539	1.15993e+06	1.2523e+06	1.29508e+06	828905	743856	526921	1107111	1.261e+06	1.42998e+06	599815	1.05219e+06	964041	1.1306e+06	1.1873e+06	1.0093e+06	996533	1.00748e+06	946023	968204	1.03426e+06
284	cysteine-glutathione disulfide	Amino acid	Glutathione metabolism	35159	LC/MS Pos	821	427.1	13081-14-6;	4247235		HMDB00656	283834	84701.1	35031.3	117475	429573	71539.9	63592.8	182807	249621	270550	337635	673223	446714	428284	538500	537586	396769	287348	400468	374106	328318	349349	381577	129337	347962	595425	409539	193556	210228	486818	283255	475510	207223	437109	388647	344769	251901	340828
346	cysteinylglycine	Peptide	Dipeptide	35637	GC/MS	1763	257	19246-18-5;	65270	C01419	HMDB00078	423510	530283	589723	520103	564209	474272	423864	599471	409692	550732	289050	293304	473472	288908	495799	598130	438919	244837	437333	312977	511673	415259	268448	361369	304806	551339	371766	665190	322074	392894	423432	209178	282850	335556	312892	229464	304064	518402
1153	cytidine	Nucleotide	Pyrimidine metabolism, cytidine containing	514	LC/MS Pos	1065	244	65-46-3;	6175	C00475	HMDB00089	212406	206882	246305	253187	175466	239030	205035	192650	136276	95650.3	139117	125561	130035	120507	157632	143937	149376	161583	122053	128766	152496	132758	140225	155355	112716	160982	147038	121624	136022	90994.8	131973	145263	152236	124887	149599	153583	127512	142767
886	cytidine 5'-diphosphocholine	Lipid	Glycerolipid metabolism	34418	LC/MS Pos	777	489.1	33818-15-4;				18728.1	9623.6	8552.6	10796	21726.2	6176.9	9656.4	11868.7	9673.6	18140.1	15017.9	13153.7	14950.5	16225.4	17884.5	12017.1	21885.8	22367.1	21319	17871.1	23019.2	13728	22397.8	19183.5	19232.1	18985.7	11502.1	25484.8	15693.5	22328.6	11691.7	15717.9	14833.1	24920.2	13655	17352.6	24471.6	21730.1
1157	cytidine 5'-monophosphate (5'-CMP)	Nucleotide	Pyrimidine metabolism, cytidine containing	2372	LC/MS Pos	887	324	63-37-6;	7058165	C00055	HMDB00095	51617.6	28848.8	30839.4	28408.1	61291.8		34454.2	36097.2	34282.8	35468.1	39694.1	49562.5	48423.4	41987.3	58699.4	43128.5	63384.9	64165.7	50701.6	40167	54477.4	54342.7	54446.3	86302.4	54117.1	79823.1	53570.9	67699.1	36989.9	55853	35014.3	53590.6	36515.1	74103.9	70482.4	56745.4	37670.4	49369.4
819	deoxycarnitine	Lipid	Carnitine metabolism	36747	LC/MS Pos	759	146.1	6249-56-5;	725	C01181	HMDB01161	79988.5	63999.1	71770.6	88265.3	67838.8	64455.5	65249.5	59613.5	48972.1	36192.8	38267.2	37552.3	41218.9	42168.2	55148.2	41488.5	46055.7	34430.7	41129.1	40896.8	42194.5	30246.4	33562.7	45332.6	39356.7	47421.9	35588.2	31234.3	34537.3	43262.9	34802.4	31311.2	27963.9	34420	45535.5	41451.2	37388.9	35386.3
655	dihomo-linoleate (20:2n6)	Lipid	Long chain fatty acid	17805	LC/MS Neg	5722	307.3	2091-39-6;	6439848	C16525		1.98012e+06	1.02671e+06	689500	593642	1.13577e+06	941615	654186	1087380	2.51228e+06	2.62674e+06	2794259	2.65667e+06	4.56455e+06	6.20335e+06	3.84367e+06	2.66821e+06	625438	874736	2283439	1.13987e+06	866509	826953	729726	949984	689872	370918	500608	522864	319073	510792	388189	449858	930644	687932	835180	599806	571186	675430
609	dihomo-linolenate (20:3n3 or n6)	Lipid	Essential fatty acid	35718	LC/MS Neg	5600	305.4		5312529	C03242	HMDB02925	2.08633e+06	1.6028e+06	756140	960522	1.42872e+06	1.49479e+06	882009	1444158	2929437	1.24023e+06	3226473	1.66914e+06	4.49588e+06	3735188	4926851	1.46136e+06	1.01529e+06	1404835	2986151	1640228	1.2116e+06	1.11194e+06	1.09245e+06	1.61821e+06	1049737	513782	550964	597566	300929	580780	520300	565656	1.14057e+06	857463	1.46736e+06	903246	872855	880950
1209	dihydrobiopterin	Cofactors and vitamins	Folate metabolism	35129	LC/MS Pos	1510	240.1	6779-87-9;	1879	C02953,C00268	HMDB00038	22650.5	30656.5	15338.5	26521	26224.9	25975.3		23360.4	20122.3	19089.5	15541	18403.1	27693.3	16607.6	28403.2	15176	19441.8	15990.5	19864.9	14693.5	9237	7329.8	12679.7	20180.5	11336.6	12787.1	15625.5	21099.9		11938.2		8026.2		14240.8	9454.4	6178.7	2823.8	11866.5
1022	dihydrocholesterol	Lipid	Sterol/Steroid	21131	GC/MS	2320.8	215.2	80-97-7;	6665		HMDB00908	61674.8	45051.1	42616.3	85537.5	75852.1	90085.1	71828.3	88568.2	78179	128678	93509.2	82658.7	127620	116715	115519	159609	163469	176482	162163	157250	178692	138538	131038	164856	159070	54779	87988.7	111462	112425	140361	126271	133836	135071	132108	134346	125213	132166	189860
240	dimethylarginine (SDMA + ADMA)	Amino acid	Urea cycle; arginine-, proline-, metabolism	36808	LC/MS Pos	812	203.2		123831	C03626	HMDB01539,HMDB03334	115907	136068	121728	160572	146279	158560	130570	119474	127832	109115	92235.9	92416.2	101449	90008.7	146108	123632	74197.3	81757.3	95474.3	91712	91892.3	69966.4	94549.7	77791.7	71376	96780.4	83995.3	94767.3	48828.4	89828.5	68884.2	102488	35729.7	77625.2	90788.6	87882.8	65430.3	88938.8
3	dimethylglycine	Amino acid	Glycine, serine and threonine metabolism	5086	GC/MS	1030	57.9	1118-68-9;	6971056673	C01026	HMDB00092	132882	132418		138184	173657	238787	134183	106192	324346	476457	319465	264062	358699	503764	312494	230874	262167	284299	444589	291074	321388	211428	276131	287432	222071	293472	152140	351370	273266	476233	370681	182466	407273	321100	80829	267963	270193	293308
663	docosadienoate (22:2n6)	Lipid	Long chain fatty acid	32415	LC/MS Neg	6017	335.4	7370-49-2 ;	5282807	C16533		93701.3	86160.6	34566.3	31777.5	28668.5	73758.4	22681.1	51719.7	95836.2	135298	153832	133610	341506	332705	224184	131512	16307.1	28560.4	93066	39095	26010.4	36706.2	23462.7	30082.1	26861.2	19988.2	17866.1	26284	11980.3	22131.8	15683.7	24996	35057.4	25419.2	33191.1	28442.4	15903.1	24430.5
613	docosahexaenoate (DHA; 22:6n3)	Lipid	Essential fatty acid	19323	LC/MS Neg	5518	327.3	6217-54-5;	445580	C06429	HMDB02183	6.13756e+06	5740277	2683512	6220722	6213692	5.59551e+06	4109184	7329745	2.30594e+06	3432331	2750953	3.72804e+06	3.26826e+06	2.9341e+06	3.9815e+06	3248558	3.20004e+06	5842172	7.36683e+06	6.10579e+06	3.39664e+06	6.13053e+06	3.97151e+06	5.92487e+06	17151230	21926128	11269679	18982948	7902719	15927077	10104762	16858948	7.43199e+06	11518023	12458337	14557073	10000033	11957620
611	docosapentaenoate (n3 DPA; 22:5n3)	Lipid	Essential fatty acid	32504	LC/MS Neg	5574	329.4	2234-74-4 ;		C16513	HMDB01976	4.49558e+06	2.49286e+06	1.96142e+06	2.24802e+06	3.38291e+06	2.14348e+06	2.38355e+06	4154979	483302	410816	560882	665689	679118	542270	1.18237e+06	475252	7232297	8483693	12366158	7.04011e+06	7.31092e+06	7548317	8828237	8.33072e+06	6.97611e+06	4411597	4.99069e+06	4.99956e+06	3432250	4.84498e+06	4.07915e+06	4.6413e+06	5808125	5.59419e+06	8375064	6.43565e+06	6527642	6283524
664	docosatrienoate (22:3n3)	Lipid	Long chain fatty acid	32417	LC/MS Neg	5825	333.4	59708-86-0 ;	5312556	C16534	HMDB02823									209201	415036	350983	373650	490391	822838	437850	373797
610	eicosapentaenoate (EPA; 20:5n3)	Lipid	Essential fatty acid	18467	LC/MS Neg	5442	301.3	10-2005-9;10417-94-4;	446284	C06428	HMDB01999	10285962	4228152	3.73426e+06	4558975	9680095	3.79613e+06	5.39864e+06	7088647	1.47213e+06	931307	1.59717e+06	1.24461e+06	1.9403e+06	886580	2.7666e+06	1.15086e+06	21088062	20810780	28756092	16631416	16496742	14957823	22758068	20802548	22602008	13952182	13516379	14056063	11775613	12955802	12926296	13224750	15099738	13217925	23321690	15195463	20273564	14406825
653	eicosenoate (20:1n9 or 11)	Lipid	Long chain fatty acid	33587	LC/MS Neg	5955	309.4				HMDB02231	2.69256e+06	1.47493e+06	815470	766794	1.25524e+06	1.45285e+06	669313	1.60755e+06	4807400	6648300	5775568	5785628	9379242	14807231	8086621	6849929	1568590	2.47872e+06	4.97097e+06	3.64592e+06	2.31898e+06	2573722	2.01802e+06	2.82885e+06	3.78337e+06	1.98316e+06	2.57358e+06	2.82684e+06	1.42222e+06	2.77287e+06	1.96178e+06	2590053	3.85289e+06	2623963	2.64044e+06	2.53894e+06	2.06622e+06	3.20461e+06
1609.1	equol sulfate	Xenobiotics	Food component/Plant	40478	LC/MS Neg	3625	321.2					14543.7	21298.9	26924.6	11224.2	7301	15971.9	12652.4	8115.2
1565	ergothioneine	Xenobiotics	Food component/Plant	37459	LC/MS Pos	847	230.2	58511-63-0;	3032311	C05570	HMDB03045	1870451	1.58485e+06	2.27454e+06	2101250	1.88413e+06	1.97891e+06	1.96392e+06	1.73422e+06	252949	222273	172538	158309	292194	214532	372681	212164	196858	204954	157723	126211	141707	104602	156461	222455	192184	123022	201473	215496	75107.7	156627	111640	139258	56171.7	171482	196958	184088	94166.1	174102
876	ethanolamine	Lipid	Glycerolipid metabolism	1497	GC/MS	1304	174.1	141-43-5;		C00189	HMDB00149	1.16377e+06	790486	1.22621e+06	1.86895e+06	1.15621e+06	1.05079e+06	1.50975e+06	1.29001e+06	1395481	1.08983e+06	1.13028e+06	1.24937e+06	1.45273e+06	1.23003e+06	1.60082e+06	1106768	1.45122e+06	1.75765e+06	1.2532e+06	963210	1099342	1.39715e+06	1.09101e+06	1.40078e+06	1.39108e+06	2.07879e+06	1.25508e+06	1.33119e+06	1.20833e+06	1.10916e+06	1.04538e+06	1.39084e+06	819800	1.2072e+06	1.36628e+06	1.02475e+06	903871	1.60334e+06
1259	flavin adenine dinucleotide (FAD)	Cofactors and vitamins	Riboflavin metabolism	2134	LC/MS Neg	2413	784.1	146-14-5;84366-81-4;	643975	C00016	HMDB01248	77574	66095.5	81842.2	82216.1	96992	69214.2	78895.6	87630.6	63554.4	53871	59702.3	50758.8	59289.6	48973.2	87660.6	66891.9	75894.5	93704.1	90017.8	64489.3	64471.7	73241.2	73118.3	94943.4	75690.6	95146.8	65227.4	89718.4	72158	84027	61081	79259	52705.6	76457.6	101096	85028.3	74008.3	72475.5
1261	flavin mononucleotide (FMN)	Cofactors and vitamins	Riboflavin metabolism	15797	LC/MS Neg	2395	455.1	130-40-5;	710	C00061	HMDB01520	2845.4	2556.7	2984.1	3913.4	3341.2	3019.5	2723.6	3753.2		2115.1			2377.4	2291.9	2938	2728.5	2507.6	2940.5		2147.6		2055.9	2384.3	3010.3	2733.5	4111.1		3964.3	2667.8	3099.4	2047.3	2368.8		2249.7	3636.2	2935.5	2574.5	2461.3
472	fructose	Carbohydrate	Fructose, mannose, galactose, starch, and sucrose metabolism	31266	GC/MS	1762.7	204	57-48-7;	5984	C00095	HMDB00660	2463932	6078576	6.4739e+06	5694023	1.95552e+06	6284023	4.97094e+06	3351426	3.48076e+06	3.34458e+06	1.97755e+06	1869658	2.78005e+06	850651	2.47718e+06	2.54482e+06	1.29374e+06	2.06958e+06	2.27269e+06	2.1908e+06	2.64638e+06	1.61408e+06	730496	1.56864e+06	950467	1.10004e+06	2.05504e+06	1996771	1.37183e+06	1.30371e+06	1.46808e+06	1.90438e+06	1.54935e+06	1.28635e+06	1.94694e+06	2.0463e+06	1222035	1.9363e+06
594	fumarate	Energy	Krebs cycle	1643	GC/MS	1382.1	245	100-17-8;		C00122	HMDB00134	1.77881e+06	1.9772e+06	2407448	2.63586e+06	1.66411e+06	2.16343e+06	1.76029e+06	1767357	1366817	1.27182e+06	1.28366e+06	1800529	1.5729e+06	1.23873e+06	1.74785e+06	2.23714e+06	1533067	1.80148e+06	1.64904e+06	1415851	1.93695e+06	1.29118e+06	1.65424e+06	1.61836e+06	1.38567e+06	2218358	1.77942e+06	1.46088e+06	1.13386e+06	1.65122e+06	1.57045e+06	1.60359e+06	1.30692e+06	1.17953e+06	1.77281e+06	1347751	1.41073e+06	1.44667e+06
46	gamma-aminobutyrate (GABA)	Amino acid	Glutamate metabolism	1416	GC/MS	1539.7	304.1	56-12-2;	6992099119	C00334	HMDB00112	190042	129668	219726	172419	145290	144634	216680	237366	118158	113994	96330	99311.7	108660	121932	112285	105088	150693	137836	142804	133984	198422	179116	110490	122407	168734	234133	138291	183018	277045	255673	166360	189801	205284	180168	184579	211031	217836	228651
409	gamma-glutamylglutamate	Peptide	gamma-glutamyl	36738	LC/MS Pos	1036	277.1	1116-22-9;	92865			137290	94034.7	147311	108413	129318	83272.6	151870	113972	58616.2	47667.6	63392.2	52028.5	47328.4	54642.8	96549.7	59569.4	57298.1	78357.2	50218.6	45819.9	55546.6	56848.8	95543.5	78926.4	60800.1	97175	73422	85283.5	86042.3	67764.9	51136.8	60606.5	58853.6	61570.4	87776.5	75848.7	93365.9	69049.2
405	gamma-glutamylisoleucine*	Peptide	gamma-glutamyl	34456	LC/MS Pos	2644	261.2				HMDB11170	8388.8	7219.3	7928.2	8923	5655.9		10434.9	7128.8	9584.2	8489.3	12080.3	19137.2	11575.7	8585.4	17541.1	20482.7	11584.1	10437.9	12160.6	5713.1	9608.5	6113.2	15226.7	10756.8	12920	27979.3	20158.2	12066	10371.7	21959.7	6956.5	16565.2	4856.8	13304.6	27201.1	6415.2	11078.6	27747.2
404	gamma-glutamylleucine	Peptide	gamma-glutamyl	18369	LC/MS Pos	2744	261.2	2566-39-4;	151023		HMDB11171	39359	51974.7	49091.4	50132.5	40439.1	33133	55612.2	44750.4	66857.2	58560.1	88727.1	105879	92524.9	61565.2	119357	164973	82649.5	71823.8	69126.6	57879.7	56999.7	50208.5	87847.9	90161.9	77293.4	190320	128127	95197.5	62283.9	131191	38657	115481	39280.2	52526.6	172312	43500.7	55463.9	118378
412	gamma-glutamylphenylalanine	Peptide	gamma-glutamyl	33422	LC/MS Pos	2846	295.1	7432-24-8;	111299		HMDB00594	11317.3	17099.9	12663.5	6605.2	11771	12819.4	13029.5	5882.3	10716.4	14029		14056	8829.1	7225.5	13019.9	17708.1	11785.6	11820.4	11124.9		4828.2	10920.7	5983.2	9436.4	10709.4	10188.2	14431.5	14797.6	9517.5	13264	6045.3	9590.8			12373.7	8264	9900.3	9074.4
413	gamma-glutamyltyrosine	Peptide	gamma-glutamyl	2734	LC/MS Pos	2073	311.2	7432-23-7;	94340				27983.6	28783.1	19058.5	22003.9	24634.8	35365	33755.8		16688		14504.2	17057.5	20372.8	10227.4	17629.7	15581.5	15019.6	11586.3	10204.6	15083.8	13267.1	19288.1	12771.1	11388.2	15838.1	16542.3	20968.1	16822	19528.7		10895	11856.8	15324.9	13677.9	14768.8		12410.4
402	gamma-glutamylvaline	Peptide	gamma-glutamyl	32393	LC/MS Pos	2040	247.2	2746-34-1;			HMDB11172	12396.1	30672.6	31641.7	22586.2	24325.3	26908.3	37054.9	25135	29509.5	26055.6	44104.5	50021.2	30367.8	21191.7	46694.8	80301.8	46467.9	32163.6	25587.8	19506.9	20146.6	17412.4	46322.2	34200.7	45416.3	137417	69500.8	34321.8	31194.5	69895.6	10474.2	69819.7	14869	18974.3	104081	16447.5	39130.9	65852.8
552	gluconate	Carbohydrate	Nucleotide sugars, pentose metabolism	587	GC/MS	1879.4	333	527-07-1;	10690	C00257	HMDB00625	165832	167551	207629	155613	123617	124623	149851	156169	104689	103937	128949	137730	96936.3	49482.5	144201	170991	162359	174264	169848	181441	214068	115361	92404.2	132583	90801.4	183512	157065	157705	147612	57161.9	161186	159742	121475	74156.6	185328	146061	130420	145752
447	glucosamine	Carbohydrate	Aminosugars metabolism	18534	GC/MS	1833	203	66-84-2;	441477	C00329	HMDB01514	160620	278446	275948	385059	92202.2	276404	284160	211224	114267	42498.8	93871.5	87054.5	108271		153801	137838	98641.2	111062	130624	121342	103203	93460.3	55563	80766	65997.1	116235	146668	88219.1	87336.2	42773	118760	106406	87974.3	56995.7	147996	108089	67774.4	48326.6
521	glucose	Carbohydrate	Glycolysis, gluconeogenesis, pyruvate metabolism	20488	GC/MS	1866.8	217.1	50-99-7;	79025	C00293	HMDB00122	212948480	287442240	295966976	263900048	133431024	286982752	248679232	220841104	185398752	164849632	128952968	125109528	150122384	100187424	158972480	185337184	115300376	154319616	137889712	142048720	157568560	129271984	64614236	105076616	80688832	67638080	150711744	143040592	106338400	103990704	105009032	107129160	128850280	113140464	139919840	154360144	107530592	115607520
519	glucose-6-phosphate (G6P)	Carbohydrate	Glycolysis, gluconeogenesis, pyruvate metabolism	31260	GC/MS	2042.7	387.2	103192-55-8;		C00668	HMDB01401	113772	171741	269000	293050	307960	175101	195026	191073	231122	181404	403786	175701	298340	298594	384114	380364	220691	304467	282851	244490	185982	231232	293381	301544	289217	293411	245006	287257	161276	187164	135294	144432	99398.5	220582	176667	146436	146804	373405
539	glucuronate	Carbohydrate	Glycolysis, gluconeogenesis, pyruvate metabolism	15443	GC/MS	1886.5	217	207300-70-7;	65041	C00191	HMDB00127	421183	914377	950704	1786204	1.49151e+06	708011	682685	890638	697223	651601	877440	857400	977800	607319	1.14588e+06	768622	703789	1.33913e+06	1.44817e+06	1.18951e+06	1.30785e+06	1.3195e+06	660179	1.6629e+06	796060	984487	1.54588e+06	1.1884e+06	1.63674e+06	726660	1.81676e+06	1.91114e+06	1.12722e+06	883438	1.24985e+06	1.32957e+06	1.04567e+06	1.41135e+06
39	glutamate	Amino acid	Glutamate metabolism	57	LC/MS Pos	700	148.1	56-86-0;	611	C00025	HMDB03339	1.26928e+06	1.32245e+06	1.52528e+06	1.62618e+06	1800264	1.51277e+06	1.54477e+06	1.37429e+06	1.22768e+06	1.53321e+06	1.5179e+06	1.6457e+06	1.49434e+06	1.23867e+06	1.81067e+06	1.57514e+06	1.51595e+06	1.43165e+06	1616462	1.53684e+06	1.73489e+06	1.5427e+06	1.71662e+06	1.56212e+06	1.7603e+06	1816065	1.87843e+06	1.52308e+06	1.57494e+06	1780267	1.37294e+06	1.75341e+06	1.01021e+06	1085310	1.65233e+06	1.28971e+06	1.2337e+06	1.56512e+06
44	glutamine	Amino acid	Glutamate metabolism	53	LC/MS Pos	684	147.2	56-85-9;	69920865961	C00064	HMDB00641	4.68699e+06	4.59692e+06	5024377	4334025	4.17478e+06	4102820	5.72468e+06	5.33734e+06	4821297	4354280	3.96081e+06	4.05245e+06	4.70892e+06	4.10542e+06	4348878	4740802	5.21581e+06	5635513	5262315	4.80913e+06	4400756	4.78283e+06	4902516	4673566	5.27424e+06	4.94916e+06	4889745	6.47436e+06	5.24461e+06	5.72038e+06	4.78955e+06	4937126	4230589	5109930	5.38533e+06	5722392	4976878	5746741
63	glutarate (pentanedioate)	Amino acid	Lysine metabolism	396	GC/MS	1433.6	261	110-94-1;	4418048	C00489	HMDB00661	39923.6	22467.7	24492.7	18682.6	11016.3	18726.4	19354.3	10011.2		29967.2	16272.9	20235.3			8742	25916.7	16637.9	7622.6	15633.7	12271.3	34277.4	26109.4	29909.6	22128.4	18134.6	29110.1	24730.6	27623.5	35579.3	22337.9	26725	11650.5	18324.3	20286.7	29180.3	38796.6	29735.8	21718.6
80	glutaroyl carnitine	Amino acid	Lysine metabolism	35439	LC/MS Pos	1565	276.1	102636-82-8;			HMDB13130	123404	78645.5	94679.8	120818	107456	87924.6	107380	102322	90636.9	107976	113707	116732	98379.5	99963.6	227339	113251	155597	190774	109001	132969	151821	158702	197799	211312	139455	236493	173370	201088	220124	159832	145057	199373	125623	132109	223984	316818	202080	147711
283	glutathione, oxidized (GSSG)	Amino acid	Glutathione metabolism	27727	LC/MS Pos	1535	613.1	103239-24-3;	6535911215652	C00127	HMDB03337	2.6709e+06	3.41589e+06	2.93009e+06	2.81467e+06	2.33169e+06	2.55906e+06	2.99058e+06	2.76116e+06	2.14776e+06	2.38701e+06	2106785	2.20501e+06	2.55826e+06	1.805e+06	2.56631e+06	2226919	2.3064e+06	2.50506e+06	2.22945e+06	2.00688e+06	2.21206e+06	2.07871e+06	2.03941e+06	2.3451e+06	2.26411e+06	2268702	2234788	2571076	1.97483e+06	2.23019e+06	1.95785e+06	2.01539e+06	1.80139e+06	2174756	2.3732e+06	2.18179e+06	1.81226e+06	2310638
280	glutathione, reduced (GSH)	Amino acid	Glutathione metabolism	2127	LC/MS Pos	1274	308.1	70-18-8;	124886	C00051	HMDB00125	31437.9	103958	43665	89641.4	24885.2	18746.2	36656	18921.3	25676.7	229619	31479.9	21886	23858.8	171927	24659.4	47988	28623.1	276842	27085.8	20630.7	21687.6	16826.9	26230.3	550198	32019.1	22743.4	32482.4	501727	15749	28916.2	22369.2	13807.1	20437.3	30197.1	40887.1	19036.9	16588.1	24399.9
517	glycerate	Carbohydrate	Glycolysis, gluconeogenesis, pyruvate metabolism	1572	GC/MS	1360.7	189	600-19-1;	752	C00258	HMDB00139	153148	182835	180275	129559	118026	178618	110035	125435	93294.2	127976	90982.7	126097	85788.4	89139	90210.2	130685	133679	136146	128627	168064	213272	127580	134010	94983.5	127756	160127	181016	133937	166294	171271	182664	151526	161407	189357	168649	149321	151457	157292
880	glycerol	Lipid	Glycerolipid metabolism	15122	GC/MS	1311	205	56-81-5;	753	C00116	HMDB00131	44812124	21308148	27904056	18672468	35470540	20663774	22831030	36186208	38573008	43459504	30046070	36951824	37116284	91824536	37665264	41333064	36305508	34367504	33210416	34283064	32537004	25191534	24384398	28376588	26088770	28687922	28184764	29727480	26799762	30001336	28674516	29714006	24432510	27741118	29395414	28866736	26526172	30870340
882	glycerol 3-phosphate (G3P)	Lipid	Glycerolipid metabolism	15365	GC/MS	1719.7	357.1	29849-82-9;	754	C00093	HMDB00126	4341758	869870	2.61905e+06	1718284	2.05159e+06	861250	3301413	5203244	1.20288e+06	1.07133e+06	1.05044e+06	663433	893418	1.97828e+06	1.08227e+06	1.20982e+06	1.10202e+06	1.02644e+06	521676	653208	579098	765736	687683	664841	737186	1.24301e+06	523642	725507	1.85776e+06	1133510	470982	672264	473674	787007	516234	1.6109e+06	1097132	1.07453e+06
883	glycerophosphorylcholine (GPC)	Lipid	Glycerolipid metabolism	15990	LC/MS Pos	694	258.1	28319-77-9;	657272	C00670	HMDB00086	437009	235563	285964	207208	323322	264194	308430	240596	336936	1.03943e+06	443700	387355	354364	871844	299760	320672	282052	308314	281484	281544	364217	295528	418859	332223	305204	289779	209167	433846	299616	722279	278378	252928	279832	444644	263643	186307	431386	434627
1	glycine	Amino acid	Glycine, serine and threonine metabolism	11777	GC/MS	1166	101.9	56-40-6;	5257127750	C00037	HMDB00123	45282068	34283284	40312128	39556376	39650260	34920240	33647724	37858232	21515968	18396868	17346120	23228898	21991982	20006130	26166482	25076566	25030442	21655510	18460148	20635722	22974326	17649352	19249740	21546198	17393592	30561472	21681372	22017844	20908974	19371012	23458850	23360806	19172652	16077523	22929214	23509628	18697956	17888420
1318	glycolate (hydroxyacetate)	Xenobiotics	Chemical	15737	GC/MS	1119	177	79-14-1;	3698251757	C00160	HMDB00115	53041.1	39110.5	38234.8	38827.6	36732.6	20152.3	46529.3	24200.8	41645.9	39282	40197.2	34704.4	25691.4	23469.7	25306.9	29671.9	30539.9	32222.7	42054	20341.6	45363.7	29733.1	25235.7	53237.5	28407	42365.5		50197.2	51865.2	39118.6	36381.2	39721.7	36766	41178.1	35744.3	46275.4	40117.1	8207.7
297	glycylglycine	Peptide	Dipeptide	21029	GC/MS	1757.9	174	556-50-3;	154889711163	C02037	HMDB11733	314068	221652	351840	408636	375267	243124	354960	541830	265584	258880	245985	145913	192398	222485	378110	421231	279782	192188	193329	198146	251681	268900	285797	173139	233863	491476	231645	254541	233323	255596	234748	190894	217958	151406	269022	158122	226886	286688
300	glycylisoleucine	Peptide	Dipeptide	36659	LC/MS Pos	2080	189.1	19461-38-2;				22617.1	9736.1	14980	14750.2	34820.5	9908.5	14461.2	15568.1	18483	16984	14925.5		21282.4	24258.1	34675.9	11468.6	20462.3	14192.6	9335.2	9484	13451		23189.3	18973.1	15805.5	13765	13060	22806.5	6255.2	18763.6	12929.7		11754.6	17517	14854.1	4437.7	12011.1	15609.2
301	glycylleucine	Peptide	Dipeptide	34398	LC/MS Pos	2236	189.1	869-19-2;	928431548899	C02155	HMDB00759	59590.5	34320.4	44786.6	40162.2	149328	28829	40477.8	49021.7	46456.1	55761	42430.8	12990.7	55933	62048	88961.6	32379.4	39504.7	42168.8	29175.1	19630.5	29733.7	15242.6	80043.1	54490.2	34988.4	39820.3	27400.9	84813.7	17408.1	100496	16616.1	11833.4	19450.2	65435.5	38901.8	17952.6	51155.4	65848.4
299	glycylproline	Peptide	Dipeptide	22171	LC/MS Pos	1115	173.1	704-15-4;	30136256993386		HMDB00721	77209.1	71026.3	88047.4	76796.3	66339.1	71797.7	89995.1	94881.4	48645.1	39158.9	40797.6	34426.2	42346.7	27835.7	56031.8	54878.4	37924.7	32492.5	32271.6	33189.8	42452.3	27192.1	45412.8	31644.8	29210.7	42861.7	38779.5	40418.2	22164	50622.2	27417.4	38649.1	38329.9	32966.8	35074.3	41955	32324.7	37640.1
305	glycyltyrosine	Peptide	Dipeptide	33958	LC/MS Pos	1728	239.1	658-79-7;	928296994980			17429.5	16221	14762.3	19532.5	14006.8	11968.1	15523.8	19586	16500.2	12315.4	13389.4	14237.8	22359.2	6648.3	20236.6	14539.6	8454	13418	11585.8	19079.3	14322.9	8581.4	10256.2	17485.2	18964.7	24809.9	12281.5	14545.5	11528.6	36967.5	9394.8	19797.8	9373.6	20995.1	21548	10105	19079.1	13680.3
296	glycylvaline	Peptide	Dipeptide	18357	LC/MS Pos	1572	175.1	1963-21-9;	27248076994979			27475.5	22112.9	20079.3	27673.6	64000.8	16299.3	21751	30919.3	16882.4	15991	26177.6	18383.5	19421.1	21524.5	36012.7	20135.1	16123.2	18514.4	13023.2	9810.1	20518	14669.9	29830.4	24726.2	19234.2	17946.1	10948.2	32757.3	17933.5	21805.2	11011.9	16579.3	18442.8	21958.4	15919.7	19365.3	21750	26630.7
1128	guanosine	Nucleotide	Purine metabolism, guanine containing	1573	LC/MS Pos	1676	284	118-00-3;	6802	C00387	HMDB00133		13468.9	5309.7	14008	13466.9	10106.9		7438.6	23630	26057.4	10629.7	11355.9	22263.8	36685.8	13928.7	12904.7		25570.1	23309.4	14918.6		13521.7	20901.4	56009.8	20192.7	11795	17146.3	50117.8	6800.1	27552.7	10685.1	15167.5	5402.9	58599.6	23247.1	16802.9	16157.3	34813.2
1196	gulono-1,4-lactone	Cofactors and vitamins	Ascorbate and aldarate metabolism	33454	GC/MS	1862	333.1	1128-23-0;	608	C01040	HMDB03466	1.50764e+06	2.03522e+06	1.69342e+06	1.67874e+06	1.29549e+06	1.70491e+06	1.53019e+06	1.34359e+06	1.14021e+06	756378	847018	775285	836330	667714	954241	1.11172e+06	1.45918e+06	1.45721e+06	1.00891e+06	1.19612e+06	1.00716e+06	897294	937004	1.04267e+06	1.46015e+06	2.13032e+06	1.2497e+06	1.14318e+06	1.27245e+06	1.16825e+06	1.44527e+06	1.21312e+06	1.07555e+06	1.5723e+06	1.43173e+06	1.5598e+06	1.09942e+06	1.00416e+06
725	hexadecanedioate	Lipid	Fatty acid, dicarboxylate	35678	LC/MS Neg	4650	285.2	505-54-4;	10459		HMDB00672	4942.8	6055.5	3794.7	4213.7	7869.4	3641.7	3991.1	7051.1	3010	3126.5	3544.3	4209.5	3549.6	4846.7	6127.4	4841.1	2991.2	3823.2	2386.4	3043.1		3365.4	3990.3	3580.6	4698	8740.7	4407.6	3836.6	4239.9	4195.9	4302.7	4144	2118.5	2125.3	4955.8	5137.8	3099.5	2813.4
816	hexanoylglycine	Lipid	Fatty acid metabolism	35436	LC/MS Neg	2918	172.1	24003-67-6;	99463		HMDB00701	27255.7	19959.8	14809.9	7236.8	21811.8	7965.5	34753.1	14289	11159.5	9226.6	7434.3	8223.5	6443.1	9496.8	6369.5	6491.1	9840.2	8338.6	3883.3	3003.1	3170.3	4927.7	8630.1	4285.3	8216.5	6910.8	7407.2	9910.1	7768.1	10248.9	6074.2	3315.5	3971.1	14534.6	6437.7	7029.1	15852	5289.8
50	histidine	Amino acid	Histidine metabolism	59	LC/MS Neg	757	154.1	5934-29-2;	7733651426	C00135	HMDB00177	59484.7	65738.9	35123.2	71870.4	105210	64728.5	42972.6	63354.1	54730.8	65436.8	64160.9	80674.9	72273.3	74871.9	82770.5	81227.7	100646	84893.6	90827.1	71564.5	66155	67457.5	96617.5	82404.1	87583.7	115629	75405.7	85296	64907.9	85050.6	74978.6	95586.5	54862.3	79207.5	87251.8	65323.6	63893.7	72380
231	homocysteine	Amino acid	Cysteine, methionine, SAM, taurine metabolism	40266	GC/MS	1648.2	234	454-29-5;	778	C00155	HMDB00742	45570.4	19773.6	11413.3	7846.8	20044.9	29288.1	32436.8	21128			13107.3	21292.6				18807.3	14994.1	10888.9	10725.6	24178.8	19037.3	25139.1	12473.6	2830.2		17168.3	24334.9		30580.7	17451	26483.9	38119.4	17662.3	13931.1	28797.3	33368.9	16922.4	17570.4
1585	homostachydrine*	Xenobiotics	Food component/Plant	33009	LC/MS Pos	1199	158.2	1195-94-4;	441447	C08283		26874.4	37325.1	57412.9	46644.7	38810.5	45169.3	43683.9	15116.3
206	hydroxyisovaleroyl carnitine	Amino acid	Valine, leucine and isoleucine metabolism	35433	LC/MS Pos	1683	262.1	99159-87-2;					36570.6	35133.4	43058.3	38655.2	31322.9	32687.9	25802.7		31604.8	21917	30345.6	34574.4	34257.4		36719.5	38615.5	45411.1	40345.2	38126.7	36567.8	36012.7	29397.8	36564.9	54048.3	45369.5		33764.7	32379.1	35748.6	39233.8	44171.7	38557.7	36776.1		40014.3	24683.7	44880.4
221	hypotaurine	Amino acid	Cysteine, methionine, SAM, taurine metabolism	590	GC/MS	1598.5	188	300-84-5;	107812	C00519	HMDB00965	699104	604974	896466	709033	861436	685255	653191	506243	311830	279545	181277	209122	393325	311900	488481	358232	425112	346029	266302	267424	260427	200059	237554	370114	308083	294840	225428	311679	131626	204122	250382	179241	168028	209635	223414	206171	199000	210897
1098	hypoxanthine	Nucleotide	Purine metabolism, (hypo)xanthine/inosine containing	3127	LC/MS Neg	1313	135.1	68-94-0;	790	C00262	HMDB00157	149894	193650	189715	215620	265758	204528	249125	159514	158336	139642	115029	124284	91413.4	115132	170751	152209	177662	213679	152909	163553	114236	154686	214374	202247	198379	200388	149456	194235	165455	180707	131567	179972	90119.8	151183	220310	168024	174753	168183
1099	inosine	Nucleotide	Purine metabolism, (hypo)xanthine/inosine containing	1123	LC/MS Neg	1630	267.2	58-63-9;				698114	411976	735873	443913	908498	365965	784758	521895	264375	211425	174668	83894.9	122254	284702	297170	202414	296050	382518	310851	197652	231804	253586	493251	361792	457228	335480	205986	457782	494862	426136	249094	230404	173108	379919	407794	334900	505306	365067
893	inositol 1-phosphate (I1P)	Lipid	Inositol metabolism	1481	GC/MS	2057.8	318.1	106032-59-1;			HMDB00213	762841	596324	632721	760045	848248	506645	576188	725518	743616	473843	606767	775605	670864	634647	772111	964137	1.05906e+06	770942	676392	598439	654409	676132	674802	900121	725258	1.04903e+06	728661	600842	775950	633521	665981	964623	647187	552770	922751	807986	644783	753356
561	Isobar: ribulose 5-phosphate, xylulose 5-phosphate	Carbohydrate	Nucleotide sugars, pentose metabolism	37288	GC/MS	1935	357.2					13324.5	20137.8	42689.8	16311.7	38026.9	10302.8	38964.5	17852	58289.5	46254.8	19722.6	23366		77686.9	48149	4983.8	24203.2	17893.9	17168.6			23640.4	35256.6	17718.7	22528.8	28018.2	18983.1	80714	32888.6	64101.6			18889.3	99526.6		22131.6	16911.1	50652
457	Isobar: UDP-acetylglucosamine, UDP-acetylgalactosamine	Carbohydrate	Aminosugars metabolism	38673	LC/MS Neg	661	606.1					67431.5	23520.3	56666.6	40313.5	94137.6	17803.2	54421	44153.7	22132.3	34206.1	50580.5	21809	31861.2	35938.1	42419.5	29198.9	27219.5	33630.7	39368	23372	35791.3	24743.1	30968.4	36350.6	26767.9	22648.5	8548.7	41227.8	21272.1	39977.2	9038.7	21788.1	16116.5	36060.1	16066.2	21406.8	38383.6	36095.7
200	isobutyrylcarnitine	Amino acid	Valine, leucine and isoleucine metabolism	33441	LC/MS Pos	1941	232.2	25518-49-4;				31576.7	30940	37241.5	19114	18054	34317.6	32135	24977.7	25383.4	24629.9	28026.7	45934	26459.8	24835.9	25096.1	32341	39075.5	29628	33666	45769.6	41589.8	37905	17118.6	16061.7	33150.9	33249.4	60093.9	19442.4	23767.2	19362.2	23766.4	52954	35009.7	19301.4	50010.3	24719.2	12718.1	31686.7
180	isoleucine	Amino acid	Valine, leucine and isoleucine metabolism	1125	LC/MS Pos	1614	132.1	73-32-5;	791	C00407	HMDB00172	6365410	5410300	6.13488e+06	6.35613e+06	6.29119e+06	5.65734e+06	4.76174e+06	5682557	4.51826e+06	5.54717e+06	4.53765e+06	5.23101e+06	6237583	4675774	7905308	6399386	5.64359e+06	4.7789e+06	6109113	5.25262e+06	5.85234e+06	3704975	5400454	4.33082e+06	4.39543e+06	5.74567e+06	6111365	5.55651e+06	3.79934e+06	5.98454e+06	4.5777e+06	5.17727e+06	3.83873e+06	4145093	5021224	4501594	3980302	4.62101e+06
366	isoleucylglycine	Peptide	Dipeptide	40008	LC/MS Pos	1732	189.2	868-28-0;	342532			29540.1	25901.9	22279.5	19078.1	65265.7	19655.7	25774.6	21377	34478.2	57016	41830.2	13369.9	24060	45457.9	50641.4	25009.1	29747.5	38320.5	16621.9	24958.7	20404.3	11701.9	61249	45608.9	28318	27890.6	11046.9	74054.4	26426.8	87500.5	9775.6	9214.1	19975.9	60047.7	26556.1	17580.7	50743.6	39701.9
205	isovalerylcarnitine	Amino acid	Valine, leucine and isoleucine metabolism	34407	LC/MS Pos	2533	246.2		6426851		HMDB00688	8531.7	18897.6	17247.5	12567.8	5673.4	31511.7	19350.9	17700.7	8713.7	12743.4	10268.8	22592.8	12329.2	6444	6873.5	10366.7	21020.1	9410.9	25138	33540.8	20021.6	28861.2	10337.2	6112.6	27074.9	30325.6	50341.3	8240.7	23167.8	11928.6	16068.5	72197	30935.4	14799	63773.6	36908.2	9286.6	22799.5
199	isovalerylglycine	Amino acid	Valine, leucine and isoleucine metabolism	35107	LC/MS Pos	2665	160.1	16284-60-9;	546304		HMDB00678	32221.3	29501.9	27181	21956.7	24256.4	23087	27157.4	31205.5	7547.7			17394.5	14640.1	20355	20627.4	20382.3	17322.8	13503.3	10524	17112.5		18223.7	10459.4	8773.2	15864.8	10219.8	17495.5	7264.8	12552.5	10126.2	17184.2	21286.6	18126.8		19018.3	9403.2	12583.8	11174.1
144	kynurenine	Amino acid	Tryptophan metabolism	15140	LC/MS Pos	1902	209.1	2922-83-0;	1611666971029	C00328	HMDB00684	52962	23040.2	46799.6	18173.2	30038.6	25071.1	19739.3	24217.5	16443.3	10432.5	14682.5	25039.1	26462.9	12910	21407.2	27674.9	32786.4	25518.8	18123.2	21826.4	16997.2	10828.4	20205.8	22596.2	22756.8	27859.3	32493.8	12640.6	11441.8	21033.3	29294.3	21588.8	11792	11317.9	29142.1	13699.4	18721.8	23456.1
536	lactate	Carbohydrate	Glycolysis, gluconeogenesis, pyruvate metabolism	527	GC/MS	1102.8	116.9	79-33-4;	612	C00186	HMDB00190	60001964	63691364	74414200	32905200	26521438	53626852	59583016	42967588	42191240	40317568	40987688	37192268	46540856	38220024	30893644	41521500	37707864	32407908	28536518	29625290	37071796	22547502	24957772	12433659	29477672	29479540	30284504	30738816	24639584	26839858	27170148	18060864	33946224	36999796	34907932	35208700	31366880	21128148
625	laurate (12:0)	Lipid	Medium chain fatty acid	1645	LC/MS Neg	5288	199.3	143-07-7;	3893	C02679	HMDB00638	94452.7	45858.4	41390.2	75976.8	123323	58103.4	49902.7	76266.4	88226.8	89625.7	91689.1	89566.3	106285	131666	178951	94025.5	84035	97911.5	119061	86689.5	55123	84675.7	106206	119627	132708	155803	79658.8	115379	65779.2	110774	71608.5	90290.3	61418.9	113852	110171	83748.1	82210.7	96864.9
181	leucine	Amino acid	Valine, leucine and isoleucine metabolism	60	LC/MS Pos	1674	132.2	61-90-5;	70457986106	C00123	HMDB00687	16472647	15345546	14861417	15737961	14940372	13468498	11496971	13986630	10380613	13499138	10416206	12017593	13908550	11209111	16194773	14094701	12159980	12202346	12239483	12037570	11868959	8990216	12172198	11362581	10202527	13941126	13706392	13595108	7905323	14716644	10219580	12017701	8639054	10263228	12079934	11220565	9451520	10770517
604	linoleate (18:2n6)	Lipid	Essential fatty acid	1105	LC/MS Neg	5533	279.3	60-33-3;	5280450	C01595	HMDB00673	37875828	20220802	16089018	19504236	37370940	19064596	23713294	31628046	16282553	14199523	17209068	14589818	18788066	21398980	21009252	14808861	13158540	15668938	17870460	15021973	12404221	12816093	14901783	15594679	12225956	13063334	10425557	12984281	7.46047e+06	12834677	9371053	12913930	12815714	12053219	13198469	13712877	13465128	12395721
608	linolenate [alpha or gamma; (18:3n3 or 6)]	Lipid	Essential fatty acid	34035	LC/MS Neg	5450	277.3			C06427	HMDB01388	10454590	3.92568e+06	3250090	4531055	10910360	3.91952e+06	5346115	8486602	2.06539e+06	1555851	2.38045e+06	2.08358e+06	2409527	2.17804e+06	3.91404e+06	1.83544e+06	1.11272e+06	1.4091e+06	1.54704e+06	1.26861e+06	993049	1.13999e+06	1.27621e+06	1.39098e+06	1.15083e+06	1.10305e+06	790057	954519	664388	944214	639774	915435	978248	927973	1.25976e+06	1.14822e+06	1.33502e+06	1.06159e+06
69	lysine	Amino acid	Lysine metabolism	1301	GC/MS	1836.7	317.2	56-87-1;	5962	C00047	HMDB00182	4496964	3.47417e+06	3446277	4058988	4648282	3.78912e+06	3499440	5532406	2825662	2.65332e+06	2688191	2678309	2740179	2156926	3.92331e+06	4.98403e+06	3184357	1.78991e+06	2.6674e+06	2.99275e+06	3029709	2.31853e+06	2.3644e+06	1.15328e+06	2.35191e+06	4.45425e+06	2.55074e+06	2.89137e+06	2.40348e+06	2.90505e+06	2.74401e+06	1.88166e+06	2.12628e+06	1.02399e+06	2.974e+06	1.66324e+06	2.21193e+06	2622146
598	malate	Energy	Krebs cycle	1303	GC/MS	1502	233	6915-15-7;	525	C00149	HMDB00156	4.06572e+06	4314034	6223031	4980016	4.10038e+06	4.68895e+06	4103874	4360440	3.84227e+06	4.03167e+06	3.71269e+06	4.60082e+06	3697830	3.59418e+06	4660168	5.33368e+06	4.13351e+06	4.30022e+06	4.06639e+06	3.26335e+06	4463616	3.56502e+06	3934256	3.9683e+06	3.3879e+06	5103738	4232790	3.82816e+06	3.10819e+06	4.36615e+06	3642982	3.9189e+06	3.32201e+06	3.24692e+06	4252239	3421257	3682046	3915134
511	maltohexaose	Carbohydrate	Fructose, mannose, galactose, starch, and sucrose metabolism	35170	LC/MS Neg	1224	989	34620-77-4;	5288409	C01936	HMDB12253		174855	173729	172603		181554				52307.7
510	maltopentaose	Carbohydrate	Fructose, mannose, galactose, starch, and sucrose metabolism	35163	LC/MS Neg	1100	827	34620-76-3;	3710145	C06218	HMDB12254		745845	1.0972e+06	663966		797104	312608			137599
482	maltose	Carbohydrate	Fructose, mannose, galactose, starch, and sucrose metabolism	15806	GC/MS	2142.1	204.1	6363-53-7;	439341	C00208	HMDB00163	70066160	155187248	130789888	105399560	35324140	130937760	78927608	97186904	39775276	37335984	29817568	25074528	28780460	45006388	33877956	51618712	4.08983e+06	22994528	24366532	31815000	26053606	17395424	1.30362e+06	14186214	2.62115e+06	280785	26526720	26007718	9874415	10641069	3.22011e+06	7122978	6930439	11242301	16222053	24395734	10154612	25345606
508	maltotetraose	Carbohydrate	Fructose, mannose, galactose, starch, and sucrose metabolism	15910	LC/MS Neg	965	665.1	34612-38-9;	446495	C02052	HMDB01296	72658.1	5017638	2.48249e+06	4236943	92999.4	5.23593e+06	1.36319e+06	1.14308e+06	95673.7	1085826	119117	68675.7	75371.3	106762	82326	261869	31075.9	48533.9	110723	97202.5	73733.8	76783.3	13615.1	35498.6	29331.7	10559	95804	68448.7	47562.1	54283.8	31039.5	72321.8	32188.3	45649.8	94795.4	46341.3	59536.7	124222
502	maltotriose	Carbohydrate	Fructose, mannose, galactose, starch, and sucrose metabolism	15877	GC/MS	2419	204	1109-28-0;	439586	C01835	HMDB01262	39871824	612432896	263539632	390149440	33425172	560687616	213662496	205345040	73298360	92635560	28556852	8.10809e+06	30178714	25950582	25833852	49948876	309534	7025455	9175849	17926288	9662598	3.37449e+06		4.34224e+06	89302.7	81931.7	7.31147e+06	10243614	1.23842e+06	1.60915e+06	142194	661406	365412	1.71636e+06	2863672	6.19639e+06	1.55753e+06	22059598
487	mannose	Carbohydrate	Fructose, mannose, galactose, starch, and sucrose metabolism	584	GC/MS	1753.5	203.9	3458-28-4;	161658	C00159	HMDB00169	19467932	54322296	66028140	60579060	16003934	53283412	51430880	30708638	28995080	20990560	19408332	17596028	27212118	8694875	22472946	27650608	11204044	16841206	19305186	19151826	16056678	17013030	5.78399e+06	14068503	8.34471e+06	10157065	20164332	13948731	9553319	8881857	10466286	14797873	12234873	9815538	16929826	16145298	6906974	16069201
635	margarate (17:0)	Lipid	Long chain fatty acid	1121	LC/MS Neg	5733	269.3	506-12-7;	10465		HMDB02259	1420935	537342	313819	472100	774885	461085	354816	758673	675915	805370	538091	855988	1.075e+06	1.3414e+06	1.29274e+06	937419	453898	850124	1037233	652816	488004	650198	590939	698080	919040	1.02421e+06	789158	948178	495531	835903	545516	812948	805498	669207	804651	923375	868541	751297
225	methionine	Amino acid	Cysteine, methionine, SAM, taurine metabolism	1302	LC/MS Pos	1252	150.1	63-68-3;	69920876137	C00073	HMDB00696	2.34071e+06	1.91465e+06	1.71926e+06	2.24521e+06	2.40781e+06	1.81307e+06	1.66628e+06	1.9874e+06	1.50949e+06	1.96567e+06	1.64389e+06	1.8247e+06	2.08432e+06	1.51653e+06	2.88326e+06	2.10743e+06	2.02171e+06	1748392	2.06699e+06	1.85063e+06	1.84405e+06	1282799	2.0066e+06	1.77342e+06	1.69754e+06	2240312	1.96045e+06	1.98253e+06	996112	2.32565e+06	1504714	1.96913e+06	1.02625e+06	1.55533e+06	1.87467e+06	1.70613e+06	1.42799e+06	1.85097e+06
219	methionine sulfoxide	Amino acid	Cysteine, methionine, SAM, taurine metabolism	18374	LC/MS Pos	729	166.1	3226-65-1;	1589801548907	C02989	HMDB02005	43089.6	22808.4	47914.4	27084	34494.3	30094.2	42436.7	40349.9	29955.7	34434.7	35445.4	55779.4	29594.2	27954.2	38562.2	34292.6	39942.1	37744	45164.3	65223.2	93329.1	62657.4	49154.8	26267.5	37773.6	71875.9	48405.8	46301.1	102863	68908.1	47174.7	77630.6	74768.6	41952.8	53579.6	74495.2	122735	52711.6
514.1	methyl beta-d-glucopyranoside	Carbohydrate	Fructose, mannose, galactose, starch, and sucrose metabolism	40480	LC/MS Pos	1094.3	212.1	709-50-2;	2108			46516.9	55207.6	47847.1	48930.2	45439.1	45042.3	47455.6	43824.8
744	methyl palmitate (15 or 2)	Lipid	Fatty acid, branched	38768	LC/MS Neg	5698	269.4					219069	91803.2	83927.3	130303	164050	105889	155458	130541	542084	608041	652367	659638	394676	857809	457456	710518	384183	467996	526104	548721	684659	417728	497722	569938	356568	484582	456522	526088	266685	489023	571445	426693	726711	427186	609585	414197	443597	432123
208	methylglutaroylcarnitine	Amino acid	Valine, leucine and isoleucine metabolism	37060	LC/MS Pos	1900	290.1		128145		HMDB00552	409098	166362	195464	270634	395686	155458	233490	322096	138658	241789	202122	301562	177478	183652	407448	169341	268188	208200	115508	163037	184967	280632	374325	369197	199088	540608	327866	258549	427717	251317	259616	389884	144724	151483	350554	455523	368709	207406
890	myo-inositol	Lipid	Inositol metabolism	19934	GC/MS	1924.9	217	87-89-8;		C00137	HMDB00211	3.07434e+06	1.95432e+06	2.98092e+06	3349450	3.27106e+06	2444395	2.75514e+06	2.94293e+06	2.36444e+06	2.69661e+06	2.9035e+06	2.96647e+06	2774317	2982836	3209870	3.00306e+06	2724162	2.90066e+06	2.12681e+06	2.48207e+06	2.16404e+06	2.25639e+06	1.83598e+06	2.40459e+06	2.03919e+06	2.56545e+06	2.0914e+06	2.33927e+06	2.53102e+06	1.8215e+06	2.12033e+06	2.17967e+06	1.99697e+06	2538877	2.53926e+06	2271126	2395445	2.44379e+06
629	myristate (14:0)	Lipid	Long chain fatty acid	1365	LC/MS Neg	5439	227.3	544-63-8;	11005	C06424	HMDB00806	976952	658309	343207	555287	1.29139e+06	553262	421077	793163	2.89083e+06	2.38083e+06	3.35111e+06	2.49242e+06	4143507	5.57372e+06	5252722	2.79369e+06	759131	996473	1.43115e+06	1.04857e+06	588675	912050	1.1246e+06	1.18575e+06	2.04649e+06	2082054	1.07935e+06	1.5471e+06	940320	1.56711e+06	943469	1.38432e+06	980157	1256499	1.28388e+06	928649	1.27965e+06	1218499
630	myristoleate (14:1n5)	Lipid	Long chain fatty acid	32418	LC/MS Neg	5338	225.3	544-64-9 ;	5281119	C08322	HMDB02000	150903	56504.3	45825.8	64250	210201	75896.9	73770.8	153420	176658	188490	203906	212106	282783	422296	616781	225359	197008	239349	282351	170997	86051.9	179544	247596	281022	316058	423330	127373	258782	132187	235414	115091	191306	83234.8	185176	241868	137058	150310	183317
1108	N1-methyladenosine	Nucleotide	Purine metabolism, adenine containing	15650	LC/MS Pos	1356	282.1	15763-06-1;	5460178	C02494	HMDB03331	10367.4	8859	6957.7	9797.9	11617.3	6858.2	4390.7	5656.4	10559.2	9206.7	12527.7	11570.4	14404.1	14994.2	17159.6	13880.8	10344.1	16654.7	14482.2	13296.5	13639.6	16642.6		11536.1	11684	13237.4	16497.5	14053.9	13525.2	20334.6	12403.9	16357.7	9320.5	10178.5	17018.4	11363.4	11407.6	9170.3
78	N2-acetyllysine	Amino acid	Lysine metabolism	36751	LC/MS Pos	853	189.1	1946-82-3;	699269792907	C12989	HMDB00446	20743.1	34742.9	30755.5	36941.4	14283.8	34636.7	22975	16688	18836.4	22217.4	15993.5	23879.5	24076.7	25213.2	24698.2	25405.6	27243.8	23646.9	25391.6	17688.9	22075.4	17158.2	25678.4	26775.6	16580.7	15364.9	22889.3	22101.5	19388.3	17541.8	15498.6	12324.2	23869.8	23992.9	28230.9	27001.1	20509.2	21000.5
79	N6-acetyllysine	Amino acid	Lysine metabolism	36752	LC/MS Pos	1134	189.1	692-04-6;	699197892832	C02727	HMDB00206	53281.2	41552.2	40304.7	39604	56273.6	38289	36712.2	35560.9	23149	22116.2	20964.9	27060.2	25227.4	21966.3	40115.3	29026	29607.1	30555.8	31185	24990.6	29038	17385.6	29435.4	19770	20676.1	52941.4	27602	28144.9	17573	31346.7	19940.3	28568.5	18961.7	26424.6	30623.6	30016.5	31023.2	35841.5
27.1	N-acetylalanine	Amino acid	Alanine and aspartate metabolism	1585	LC/MS Neg	882	130.1	97-69-8;	88064	C02847	HMDB00766	7568.7	6650.6	5952.9	9062.9	14546.8	7023	6964.5	7787.4	9135.7	6846.1	8697.2	8831.8	9866.3	8215.6	12550.6	11377.9	9620.2	9994.5	9961.5	9832	6683.3	6707.6	10204.9	8929.6	7503.9	10359.6	6832.6	9635.5	6376.2		6132	8860.1	4462.1		9902.5	6989.5	8810.8	8191.7
451	N-acetylglucosamine 6-phosphate	Carbohydrate	Aminosugars metabolism	15107	LC/MS Neg	628	300.1	102029-88-9;	10040501	C00357	HMDB02817	11078.2	24858.5	14227.7	24909.3	15141.7	28314.8	17986.8	18051.4	13019.3	10252.1	19591.7	13250.4	10813.2	8042.3	15153.8	19275.2	15501.7	10961.2	14515.2	12403.5	9706	15380.7	14403.4	12381.6	16351.3	24670.3	12444.5	11988.7	11552.6	9371	9925.3	17464.5	10381.2	8726	14876.7	20562.8	12934.4	12313.1
47	N-acetylglutamate	Amino acid	Glutamate metabolism	15720	LC/MS Pos	1492	190.1	5817-08-3;	1549099	C00624	HMDB01138	65240.8	56629.3	47005.6	102066	130747	56509.5	56100.9	54526.6	26861.1	31298	34770.2	28165.7	32436.1	37481.2	31699	30786	46284	44640.8	33214.1	28061.7	41841.2	40537.9	45998.8	58358.2	58955	41716.9	29894.2	40693.5	32613.1	31132.9	20800.9	35097.1	32070.2	33234.5	39717.2	36136.5	29122.8	37006.2
49	N-acetylglutamine	Amino acid	Glutamate metabolism	33943	LC/MS Pos	1204	189.1	2490-97-3;	182230	C02716	HMDB06029	82643.6	96286.8	90248.8	106497	85703.8	78108.6	97688.5	94354.5	74974.4	78172.1	60592.7	58709.3	97254.9	87042.6	71664.2	75103.5	75296	90371.5	99168.8	65426.5	86646.4	79525.7	81588.7	95392.4	83386.8	71662.5	101760	93815.9	73021.1	102975	68833.5	83064.2	75053.5	85478.3	92579.2	73891	77196.8	82966.2
4	N-acetylglycine	Amino acid	Glycine, serine and threonine metabolism	27710	GC/MS	1396.4	143.9	543-24-8;	10972		HMDB00532	147814	54117.8	100085	176834	170015	70889.4	117823	105515	63914.9		76147.4	67013.1	59002.1		100677		62599.9	96843.5	67291.6	70643.5	43763.8	52803.5	80324		37906.2	94334.9	63688.1	67368.4	75539.2	56702.4	51815.7	35110.3	67445.3	31451.6	78571.7	97202.2	61910.5	63838.2
227	N-acetylmethionine	Amino acid	Cysteine, methionine, SAM, taurine metabolism	1589	LC/MS Neg	1805	190.1	65-82-7;	448580	C02712	HMDB11745	4791.5	5166.8	6017.4	5974.2	9214.2	4611.4	5676.7	5934.1	7813	7965.2	9453.7	4748.6	8873.8	9168.1	8924.2	7418	5266.6	6164.8	6162.3	4691.4	5615.6	4891.3	6880.6	9137	6338.3	7158.4	4558.6	8810.1	4708.1	8239.1	3903.9	4557.7	3624.5	7983.2	6121.5	4281.7	3982.3	7762.4
10	N-acetylserine	Amino acid	Glycine, serine and threonine metabolism	37076	LC/MS Pos	1012	148	97-14-3;	65249		HMDB02931	33561.3	26753	33184	34444.2	34681.6	23949	29230.6	32527.7	26020.7	18883.7	25881.9	29752.1	41251.7	31368.9	33426.7	34748.7	29019.9	23704.7	33766.3	26512	32708	25323.4	27981.5	33352	22300.4	32838.7	25998	27249.1	17182.2	24831.9	18563.3	30033.2	18466.3	24033.9	22677.9	27528.9	16926.9	25058.3
689	n-Butyl Oleate	Lipid	Fatty acid, ester	36802	GC/MS	2045	265.3	142-77-8;	5354342			179223	64428.6	80220.5	51496.9	150297	94489.6	48790.8	64872.1	60029.3	65501.9	104558	120712		99557.3	171605	103184	42240.1	114464	118441	99951.9	72776	73550.3	75179.3	58904.7	116824	68702.2	32624.2	43861.9	53107.2	55343.2	47902.5	44545.4	62906.7	67417.3	49412.7	49362.6	66459.6	71149.9
1568	N-glycolylneuraminate	Xenobiotics	Food component/Plant	37123	GC/MS	2119	444.2	1113-83-3;	4603312	C03410	HMDB00833	46960.4	32970.8	55777.3	49046.7	53100.4	21387	49626.1	43110.3	38912.2	52219.3	51063.9	47619.6	43961.4	28625.3	58323.3	72985	49100.6	48441.4	37629.4	49242.9	61970.3	46746.9	35723.9	58917.9	54805.4	52319.1	43320.9	63844.2	37735.4	47316	37401.3	50917.6	34606.8	46130.4	32146.4	41992.1	69486.2	60754.5
1221	nicotinamide	Cofactors and vitamins	Nicotinate and nicotinamide metabolism	594	LC/MS Pos	1267	123.1	98-92-0;	936	C00153	HMDB01406	4738940	4.8124e+06	5195171	5.58017e+06	4.02586e+06	4.63088e+06	5406841	4.6282e+06	3013321	2599930	2691073	2.17728e+06	3.06208e+06	2.58572e+06	3.99851e+06	3.01566e+06	2.83572e+06	3.52635e+06	3200592	2.93315e+06	3.2418e+06	2.74088e+06	3.22182e+06	3249892	2.78279e+06	3353153	3901320	3692151	2.74394e+06	3.24701e+06	2.53275e+06	2.94513e+06	2634940	2.99438e+06	3.91614e+06	3290397	2421244	3.00738e+06
1224	nicotinamide adenine dinucleotide (NAD+)	Cofactors and vitamins	Nicotinate and nicotinamide metabolism	5278	LC/MS Pos	1370	664	53-84-9;	1.08977e+18	C00003	HMDB00902	66870.5	29093.1	34874.5	39406.8	54541.5	29324.7	40303.4	51485.4	27921	22289.7	31531	29400.2	33307.6	21725.8	49818.9	37935.7	40353.1	47230.8	37365.6	37742.2	39086.8	35778.5	43419.9	52093.2	38417.8	61608.8	46346.8	49208.6	38924.7	45223	33220.1	43661.9	32284.9	35661.3	56702.5	48746.1	37980.7	41071.4
647	nonadecanoate (19:0)	Lipid	Long chain fatty acid	1356	LC/MS Neg	6073	297.3	646-30-0;	12591	C16535	HMDB00772	374498	92958.3	65826.4	91157.6	129752	93975.5	71652.6	99134.7		58228.8	56217.5	78234.6		121326	145869	67377.6	23115.3	47590.4	79769.7	42259.6	46178.2	45684.7		61247	54005	99968.6	67127.8	95402	30235.2	66835.7	52566.3	71183.8	67609.3	42505	72560.6	66877.9	49534.1	53391.6
639	oleate (18:1n9)	Lipid	Long chain fatty acid	1359	GC/MS	1984.4	339.2	112-80-1;	445639	C00712	HMDB00207	9601744	3.9849e+06	5.16943e+06	3.22717e+06	9056038	3.81062e+06	4186303	7.49292e+06	21352316	23528356	17724592	20290142	22224476	65763756	22398852	24373302	17326652	17919784	17667714	18367762	17163236	12640822	12656631	15156751	13316781	11458149	14232660	13846713	11465342	15462733	14365427	14751374	15019636	13820246	13014183	12588930	12677883	16100433
237	oleoyltaurine	Amino acid	Cysteine, methionine, SAM, taurine metabolism	39732	LC/MS Neg	5599.9	388.3	52514-04-2;	6437033			190332	44520.2	8498.4	37976.4	89298.4	40477.1	23303.3	78899.6	166805	258170	208829	218231	507266	301461	470804	204616	70190.7	211029	553326	192825	116561	180737	99920.4	176400	392769	152154	143089	310810	64466.6	144218	94502.1	277849	222858	160530	199506	363412	225245	140622
285	ophthalmate	Amino acid	Glutathione metabolism	34592	LC/MS Pos	1457	290.1	495-27-2;	9817431		HMDB05765	87292.2	70244	79695.3	84690.8	192728	72494.8	124464	73598.3	59204.3	198047	148235	112773	135547	136043	145999	141991	67497.5	89465.6	79924.4	57196.7	87650.2	75786.3	178050	198952	85096.9	205073	137528	113389	143892	316592	48800.8	129549	39474.4	99341.4	159963	74380.6	153402	151200
244	ornithine	Amino acid	Urea cycle; arginine-, proline-, metabolism	1493	GC/MS	1763.8	141.9	3184-13-2;	6262	C00077	HMDB03374	8420317	4.78531e+06	6903711	8259077	9736142	5.27743e+06	6.72447e+06	9327288	6.01471e+06	6.48855e+06	5419152	4075470	5.9175e+06	6.21884e+06	9108382	10544494	7.02278e+06	4802688	5.50468e+06	4844677	5.98928e+06	5687938	5520147	5.14965e+06	5.37544e+06	9933315	5.86611e+06	6982697	4414324	6.88842e+06	5.57398e+06	4.13645e+06	3.80503e+06	3.75252e+06	6877310	2.79181e+06	4740889	6.96471e+06
632	palmitate (16:0)	Lipid	Long chain fatty acid	1336	LC/MS Neg	5619	255.3	57-10-3;	985	C00249	HMDB00220	36059972	21683436	14786621	19321286	34322332	17992532	21174968	28151250	28963512	30208098	27558418	27854190	34132488	33911276	34569696	28693070	21819628	29099052	34161468	30295700	23590858	25542008	23777494	28362604	38178588	30897010	25815384	33142480	19960046	31197174	25917984	29610020	27983774	28524996	31378688	28422292	32681928	27479004
633	palmitoleate (16:1n7)	Lipid	Long chain fatty acid	33447	LC/MS Neg	5477	253.3	373-49-9;	445638	C08362	HMDB03229	15246941	6.16506e+06	5179978	5331005	15384333	7074375	5.97688e+06	10191319	24541798	18069642	22890606	19108874	28930846	31685208	27346884	18027976	14763574	18044372	25476914	19351784	15851993	15787979	15620984	18955044	22270886	14147770	15141891	16566234	10877088	16887824	16050908	14844034	18498530	16632048	16303306	14567229	17001886	15180899
803	palmitoyl ethanolamide	Lipid	Endocannabinoid	38165	LC/MS Neg	6416	298.4		4671			42981.8	17025.2	9221.2	18898.9	15195.9	18236	20650	24429.8	18294.6	18675	22846.3	21001.9	60386.3	17821.1	33429.1	25190.9	14775.4	21045	40214.8	16401.2	12441.4	15893.7	13073	14666.5	33554	17894.8	17836.3	16902.6	9755.4	20547.6	13009.4	19541.7	15333	15660.5	26587.5	14642.7	13223.5	20208.8
1004	palmitoyl sphingomyelin	Lipid	Sphingolipid	37506	GC/MS	2524	311.3		9939941			1.54143e+06	1.24854e+06	1656708	1.58186e+06	2040932	1.31736e+06	1.6227e+06	1.90563e+06	4.83682e+06	5.0791e+06	5424670	4559252	4497958	5678009	4440703	6.24034e+06	3923004	4039365	3.83298e+06	3.90876e+06	3.82153e+06	2927164	2.7146e+06	3.14312e+06	3.64597e+06	2.61526e+06	3.07026e+06	2.82028e+06	2844490	3547093	2.22058e+06	2.16891e+06	2.53738e+06	4.35169e+06	2372502	2.27815e+06	3.00002e+06	5960806
1243	pantothenate	Cofactors and vitamins	Pantothenate and CoA metabolism	1508	LC/MS Pos	2218	220.1	137-08-6;	6613	C00864	HMDB00210	395647	374918	362192	345435	288806	369195	305461	340263	234671	233354	202673	265144	332697	233046	378146	281564	355298	336298	336465	332248	317216	275526	310698	292163	299467	358401	398939	348230	228245	260340	300533	350787	257001	232362	364251	331867	222228	240021
88	p-cresol sulfate	Amino acid	Phenylalanine & tyrosine metabolism	36103	LC/MS Neg	2896	187.1	3233-57-7;	4615422	C01468		1936.4								7891.2	5305.4	5383.9	2965.3		4780.6	4352.7	5001	5457.2	9061.6	4755.8	2614.2	3502.8	3355.2	5018.1	13247.2	8742.9		4742.5	5850.1	4984	4490.6	3699.9	4606.7	6620	5600	6751.6	3837.2	4723	5078.5
621	pelargonate (9:0)	Lipid	Medium chain fatty acid	12035	LC/MS Neg	4847	157.2	112-05-0;	5461016	C01601	HMDB00847	9906.9	12923.1	13544	11059.5	16325.8	11603.2	13583.8	9378.9	17384.8	14041.9	12673.9	21930.4	14501.6	19145.6	17269	12122.2	16827.2	20069.4	16109.4	16444.2	13627.3	16774.4	19385.4	18467	16557.2	17694.2	14843.1	12778.5	13300.3	15302.7	11254.7	15912	11060	16339.7	18815.1	12527.7	13834.3	11820.7
631	pentadecanoate (15:0)	Lipid	Long chain fatty acid	1361	LC/MS Neg	5522	241.3	1002-84-2;	13849	C16537	HMDB00826	563718	247060	153647	245597	458376	231406	210953	306860	732181	640617	887179		840359	1.12738e+06	1.24489e+06	751380	442696	588634	624960	498700	361459	477957	628710	589502	517753	590096	342051	543647	283750	488065	333728	459881	435877	470739	429513	489135	557367	486761
127	phenylacetylglycine	Amino acid	Phenylalanine & tyrosine metabolism	33945	LC/MS Neg	2377	192.1	500-98-1;	68144	C05598	HMDB00821	3878.8	3977.8	3028.2	2752.5	2910.6	2694.1	3167.6	3450.1	3052.4	3451.6		2613.7	2323.2	3156.3		4886.7	3769.5	4328.9		2625.6		2794.5	3595.3	2580.9	3611.6	4627.8	3450.9	4604.1	3014.5	7358.3		4144.3	2782.9	3271.3	4873	4718.2	3865.5	3047.8
83	phenylalanine	Amino acid	Phenylalanine & tyrosine metabolism	64	LC/MS Pos	2056	166.1	63-91-2;	69256656140	C00079	HMDB00159	11655478	10270614	11725416	10950533	10897642	9962150	8453828	9900728	9253148	9331205	8453879	8966994	10517030	7350128	12439527	10319472	8.07447e+06	8223422	9484523	7.78242e+06	8915058	6.29023e+06	9063434	7.56345e+06	8318346	9977702	9681240	9541020	6.73392e+06	10392499	7487501	9011498	6213175	7.3401e+06	8808763	7715895	7417063	8014493
602	phosphate	Energy	Oxidative phosphorylation	11438	GC/MS	1307.7	298.9	7664-38-2 ;	1061	C00009	HMDB01429	294844096	281639616	315054656	307237728	290099328	281034880	280046560	286829440	262811728	244445760	236575008	235042512	247217264	228816736	275733888	274708384	275218048	290560800	249097904	241383488	272338368	245072768	242120992	275087392	248085648	287633856	268207808	267509744	259401088	259982160	254327312	258965472	245635472	247204048	266992336	263666784	249411952	260215600
534	phosphoenolpyruvate (PEP)	Carbohydrate	Glycolysis, gluconeogenesis, pyruvate metabolism	597	GC/MS	1595.4	369	10526-80-4;	1005	C00074	HMDB00263	37110.3	69014	84143.2	64332.7	39985.7	28299.4	75982.6	54537.6	35828.5	33843.6	46720.8	27550	47821.8	19191.3	49880.9	44645.1	80682	114851	62223.5	62487.1	78421.6	95422.5	72662.6	82923.5	72733.4	168663	89385.1	85751.2	81756.7	54394.2	83594.8	93101	79349.7	92169.5	106926	134316	61875	97237.8
877	phosphoethanolamine	Lipid	Glycerolipid metabolism	12102	GC/MS	1577.3	299.1	1071-23-4;	52323241015	C00346	HMDB00224	240746	331334	182093	109439	166731	260932	99830.2	205463	286010	441551	317476	822303	548962	315095	554821	588764	392525	114432	269363	544610	419782	193766	168194	149492	149354	332214	337978	238531	214556	190958	250544	278928	256858	270767	248920	226564	166295	116750
74	pipecolate	Amino acid	Lysine metabolism	1444	LC/MS Pos	1120	130.1	4043-87-2;	849	C00408	HMDB00070	137980	136155	117738	126494	103463	156034	99720.2	102451	55472.4	53427.6	53668.8	61435.5	62769.7	45249.7	55118.8	53797.2	58020.2	64493.9	63782.6	57263.1	61687.7	50059.6	54115.5	60160.6	55988.7	66499.1	56073.2	67592.5	52684.6	56417.5	49472.7	55728.2	63829.9	79579.2	66992.9	74483.9	59908.4	54920.1
339	pro-hydroxy-pro	Peptide	Dipeptide	35127	LC/MS Pos	960	229.2	18684-24-7;	11673055		HMDB06695	15702.7	8492.2	22188.5	11461.5	20204.4	11667.6	22849.6	8826.2	25541.2	16003.8	13796.5	23795	13689.1	20007.6	19229.5	17863.7	12453.9	15963.5	20006	15948.8	10755.5	8778.2	20295.9	17797.7	15747.8	20361.3	17690	14196.7	10676.3	13640.8	9384.2	15472.2	15718.3	15463.4	13808.1	14067.1	11708.9	21936.4
246	proline	Amino acid	Urea cycle; arginine-, proline-, metabolism	1898	LC/MS Pos	796	116.1	147-85-3;	1457426971047	C00148	HMDB00162	2427191	2.21892e+06	1.68798e+06	1.8457e+06	2.44103e+06	2.02032e+06	1.65831e+06	2.10578e+06	1.97729e+06	2.36688e+06	1.92352e+06	2.31303e+06	2.41419e+06	2.15498e+06	2.6216e+06	2.59488e+06	2.05411e+06	1.95243e+06	2.12672e+06	1.96668e+06	2.20733e+06	1.41003e+06	2.13728e+06	1.4771e+06	1.98948e+06	2410699	2147425	2.13669e+06	1.51743e+06	2.52549e+06	1.76793e+06	2.09841e+06	1.46389e+06	1.78961e+06	2.07152e+06	1.99334e+06	1.78903e+06	2.02722e+06
809	propionylcarnitine	Lipid	Fatty acid metabolism (also BCAA metabolism)	32452	LC/MS Pos	1589	218.2	17298-37-2 ;	107738	C03017	HMDB00824	125560	38110.8	105917	57951.2	72709.1	83768	171664	123858	33532.3	10304.1	36884	54219.9	26727.5	22616.9	34053.5	55177.1	63086.4	43806.1	28163.3	75521.5	45865.7	88326.5	47135.9	20836.5	54508.2	167670	75410.3	26819.9	91974.6	39918.9	66900.3	143390	71049.2	59643.4	96645.3	135745	50860.7	65911.7
1181	pseudouridine	Nucleotide	Pyrimidine metabolism, uracil containing	33442	LC/MS Pos	1180	245	1445-07-4;		C02067	HMDB00767	9797.9	11286.6	7557	9675.2	9907	11598	6837.3	11595.1	7674.5	9789.3	7446.3	9180.6	10480.3	8762.1	15970.7	9548.7	13571	10174.9	15183.1	9403.6	15493.5	8399.5	15673.3	16111.5	13489.5	11492.4	8408.2	12190.7	6820.8	17152.1	13067.7	10212.4	6799.9	8017.9	14034.4	11395.9	15557.8	16004
267	putrescine	Amino acid	Polyamine metabolism	1408	GC/MS	1705.8	174	110-60-1;		C00134	HMDB01414									203785	339564	171186	223257	319217	466863	94122.7	111324	93651.2	136363	229646	111740	152378	117010	56079.1	122076	115218	56555.8	68989.7	94243.6	68274.4	110402	91874.6	106998	114375	223179		102127	79317.2	191130
1282	pyridoxate	Cofactors and vitamins	Vitamin B6 metabolism	31555	LC/MS Neg	2210	182.1	82-82-6 ;	6723	C00847	HMDB00017	100232	106164	107458	70528.1	116134	143857	78906	126074	81906.7	35917.5	77789	166726	104772	34070.8	123351	88087.1	96033.8	48356	95901.4	124417	60974.8	83661.2	87613	39678.2	81544.2	140832	92126.6	53542.6	67920.8	64275.4	72705	202361	47036.1	39785.8	84135.4	122844	77532.8	68028.4
45	pyroglutamine*	Amino acid	Glutamate metabolism	32672	LC/MS Pos	764	129.2		134508			21960.3	18452.1	28790.9	31248.4	34702.9	26047.3	29204.2	40560.2	14767	18239.3	28495.3	14437.4	18305.2	17475	28601.4	21274.6	35784.7	20172.2	18319.2	18048.5	15782.5	27716.6	14537.3	13319.2	14386.4	18913.6	10991.4		11914.3	20514.4	9937.4	20549.5		15322.6	36746.5	14946.1	19508	13513.4
535	pyruvate	Carbohydrate	Glycolysis, gluconeogenesis, pyruvate metabolism	599	GC/MS	1130.6	217	127-17-3;	107735	C00022	HMDB00243	23084.4	44143.2	49635.7	33075.7	28280.4	46386.5	28157.7	35381.2	20094.7		18163.9	15788.4			21443.2	23178.4	15872.6	33113.9	28233.8	26757.5	29681.4	32602.5	18204.6	9390.9		26679.3	28410.4		33454.3	14568		15666.5	27241.5	20045.9	19813.2	30883.8	26757.5	36694.2
548	ribitol	Carbohydrate	Nucleotide sugars, pentose metabolism	15772	GC/MS	1692.4	217	488-81-3;		C00474	HMDB00508	594538	764167	822033	769920	416265	981854	623824	744672	479382	341036	183530	384250	296438	200898	420065	462517	548098	570883	312832	364197	386214	325419	246684	325740	310347	462560	407080	395551	298278	290854	485147	521232	368500	201997	393026	394990	165469	197556
1260	riboflavin (Vitamin B2)	Cofactors and vitamins	Riboflavin metabolism	1827	LC/MS Pos	3111	377.2	83-88-5;	493570	C00255	HMDB00244	102018	110436	94468.2	115982	90553.7	138836	86920.6	104129	66577.6	65778.4	68373.7	100438	76410.7	49256.4	100696	108008	113420	96754.2	112819	102267	101006	86050.5	107230	72219.6	101569	172028	124655	71083.5	106710	85348.1	112718	141240	110089	62343	141158	136334	85676.1	70192.9
554	ribose	Carbohydrate	Nucleotide sugars, pentose metabolism	12080	GC/MS	1639.2	204	50-69-1;	5311110	C00121	HMDB00283	4709142	5.2732e+06	6.4356e+06	4797582	3.3401e+06	4.49373e+06	4.28948e+06	3909139	2.28426e+06	2.8045e+06	1.15782e+06	1.10755e+06	1.74222e+06	1.11327e+06	2.65321e+06	1.73966e+06	1.54643e+06	2.29385e+06	1.45254e+06	1.66923e+06	2555414	1.73264e+06	1.55683e+06	1.55846e+06	1.12561e+06	2506000	2.21968e+06	2.34061e+06	3181270	2.33348e+06	2.97409e+06	2.40689e+06	2.79684e+06	1.97147e+06	1.91764e+06	2.404e+06	2.34307e+06	1.75849e+06
557	ribose 5-phosphate	Carbohydrate	Nucleotide sugars, pentose metabolism	561	GC/MS	1928.4	315.1	18265-46-8;108321-05-7;	447634	C00117	HMDB00618		66781.5	204989	74560	82193.5	47464.2	89606.4	52553.6		42866.5	45103.2	21917.4		63572.4	81887.4	21585.7		23775.4			43042.8	21612.3		26121		32081.1	97572.5	68753.5		68707.7	41068.2		33265.1	81494.7		39297.5	40488.3	47339.9
559	ribulose	Carbohydrate	Nucleotide sugars, pentose metabolism	35855	GC/MS	1662	306.1	488-84-6;	79021	C00309	HMDB00621,HMDB03371	219205	196831	235962	240204	116103	214710	150631	146187	204099	276593	117565	106423	150319	148330	162563	112387	152201	160442	165504	154991	220194	170773	143778	151553	103791	154358	167977	221996	171162	179423	194894	141316	150996	168745	178116	175365	193970	167625
224	S-adenosylhomocysteine (SAH)	Amino acid	Cysteine, methionine, SAM, taurine metabolism	15948	LC/MS Neg	1821	383.1	979-92-0;		C00021	HMDB00939	21260.2	29784.2	30461.1	30136.9	26706.9	24326.7	25365.9	28605.9	17076.5	10116.4	15272.1	10634.5	11030.6	10886.7	22665.2	17015.9	24864.8	30206.3	19697.7	14699.7	16702	16087.7	21754.1	28285.4	21757.5	22088.6	19423.6	30126.1	20265.4	20036.8	20865.2	17734.6	15903.9	23111.9	27387.5	23561.6	20216.7	18126.7
551	sedoheptulose-7-phosphate	Carbohydrate	Nucleotide sugars, pentose metabolism	35649	GC/MS	2070	691.35	2646-35-7;	616	C05382	HMDB01068	16177.5		38030.5	65628.8	13012	18951.2	25741.3	43084.9	25159.3		49865.5		26673	20583	45765.1		37234.4	40840.3	33943.1		16326.9		25896.5	35885.2	22814.8	41701.7	22452	17242.3	7845.2	6838.8	14708.6		11595.2	27057.6	34308.3	19844.1	24919.8
8	serine	Amino acid	Glycine, serine and threonine metabolism	1648	GC/MS	1389.1	204	56-45-1;	59516857581	C00065	HMDB03406	25070378	21363656	22227078	23546142	24406482	20799852	19105510	21291960	16459141	16507718	14911690	17209194	16893850	14794969	22131106	22764228	18288860	16429731	15089477	17521908	19092668	12450857	13993088	15478423	14056570	21029398	16823062	16413701	12970288	17980360	15951735	18803344	12770885	13002588	17891708	14528753	13802999	15579444
286	S-lactoylglutathione	Amino acid	Glutathione metabolism	15731	LC/MS Pos	1683	380.1	54398-03-7;	1083	C03451	HMDB01066	40441.8	34003.2	31756.8	14754.1	18195.1	23599.5	36223.1	27135.5	3982.4		8280.3	9811.5			3422		23046.3	22442.7	23028.4	20022.4	36924.3	31756.8	31357	19862.3	38155.3	44315.3	26576.4	47003	37985.2	52615.8	37598.6	38718.5	37813.1	28725.6	35275.9	41792.8	59733.7	36889.7
281	S-methylglutathione	Amino acid	Glutathione metabolism	33944	LC/MS Pos	1610	322.1	2922-56-7;	3605667	C11347		48201.4	74614.6	90317.9	55989	39500.8	62555.4	63323.9	41785.1	71442.2	116874	75786.2	83507.5	134431	84909.1	84773.3	76131.2	85405.5	100228	117397	78862.8	97954.9	80782.7	65900.2	88217.7	96542.6	81381.7	100607	94161.7	74791.9	96421.5	79188.1	82579.8	71510.9	106036	100425	74021.2	59500	91184
495	sorbitol	Carbohydrate	Fructose, mannose, galactose, starch, and sucrose metabolism	15053	GC/MS	1843	319.1	6706-59-8;	107428	C00794	HMDB00247	305156	251027	249482	136397	116988	215612	220781	297209	126288	106623	113975	84030.4	100095	62215.3	154025	136318	85818.7	120043	76338.6	80546.4	119004	77730	47549.5	74108.6	61215.2	60488.1	78802.9	161717	71866.2	85659.9	82568.6	62785.6	99179.3	133256	88763.8	102283	86914.4	54772.8
270	spermidine	Amino acid	Polyamine metabolism	485	LC/MS Pos	533	146.2	124-20-9;	1102	C00315	HMDB01257	50374.7	57122	67946.7	69190.1	49768	78172.7	58635.9	45288.2	75161.7	76362.3	77308.9	57286.7	110778	87603.7	62341.7	62420.3	65148.2	63493	102071	66336.7	57818.6	62340.4	52887.9	59758.8	62419	44780	71489.5	65714.4	66741.1	62102.3	61654	62090.1	47103.9	78534.2	57310.4	54988	46541.4	62507.1
993	sphinganine	Lipid	Sphingolipid	17769	LC/MS Pos	5175	302.3	3102-56-5;	3126	C00836	HMDB00269		35732.3		49326.8		48344.1		28273.9	31445.2	121701	176806	64331.5	100170	16176.3	110345	105864	49481.3	37909.5	102388	63000.3	11972.8	67037.1	22250.9	58780.3	23653.6	50006	82592.5	48931.5	54993.3	78948.9	17036.7	54117.4		73276	52223.2	33151.2		93528
995	sphingosine	Lipid	Sphingolipid	17747	LC/MS Pos	5197	300.2	123-78-4;	5353955	C00319	HMDB00252	14706.4	211494	20302.1	252816	25067.4	245428	24309.1	66543	242565	585522	1.53134e+06	361686	861209	19941.7	856213	403236	316966	137362	740610	265895	109064	183950	175679	206750	171371	202435	501558	148272	307279	334402	62084.5	142786	23915.3	320056	268654	147215	28157.8	378525
1019	squalene	Lipid	Sterol/Steroid	1518	GC/MS	2205	69	111-02-4;	638072	C00751	HMDB00256	213495	168176	193495	160371	162741	186292	200636	103061	376995	292809	414156	465708	274425	271143	331039	413682	235375	215974	167550	212792	195420	165313	151327	132013	198352	173218	150533	183925	144853	222747	166499	131006	131608	180463	168086	150972	169106	190497
1584	stachydrine	Xenobiotics	Food component/Plant	34384	LC/MS Pos	860	144.1	4136-37-2;	115244	C10172	HMDB04827	51710.7	63120.9	87483.9	102030	60558		65683.9	6412.8
637	stearate (18:0)	Lipid	Long chain fatty acid	1358	LC/MS Neg	5886	283.4	57-11-4;	5281	C01530	HMDB00827	13364136	7289296	4727601	6755386	7.37738e+06	7151265	5256023	7732556	6.78741e+06	7.93013e+06	6022758	7.41976e+06	11206206	9872543	10962555	8547476	4855942	7369598	10581607	6984933	7.04611e+06	6193401	6569547	7.32495e+06	9057304	7.71287e+06	7762999	8651975	4317956	8.2786e+06	6.97848e+06	6.95673e+06	8940051	6.4663e+06	7637410	6.92758e+06	7236863	6927565
646	stearidonate (18:4n3)	Lipid	Long chain fatty acid	33969	LC/MS Neg	5381	275.3	111174-40-4 ;	5312508	C16300	HMDB06547	2.08842e+06	347509	247823	682701	1.87316e+06	465380	626394	1.44947e+06	113014	91704	138164	161753	146255	140873	400396	114688	537010	844507	744706	565073	246177	449019	764203	764930	521307	585027	204703	437186	177251	337904	144180	408994	198867	341385	699629	622288	485809	506130
590	succinate	Energy	Krebs cycle	1437	LC/MS Neg	618	117.1	110-15-6;	1110	C00042	HMDB00254	8778.5	8536.8	7625.3	7384.3	7881.1	8353.3	8509.7	7715.6	8405.4	6624.3	6920	15519.3	8290.6	10499.5	8874	7949	8846.1	8252.1	10208.1	8762.3	8222	5982.2	9186.4	14428.3	8081.6	11403.8	9842.4	15935.3	8680.8	12177.5	8563.9	10571.3	6910.6	5818.1	8436.5		8841.1	8213.5
592	succinyl CoA	Energy	Krebs cycle	36857	LC/MS Neg	1800	866.1	108347-97-3;	1111	C00091	HMDB01022	5309.4	3028.6	11841.2	2726.1	5229.5	1838	11560.7	3374	3057.6	1526.8	5515.7	2242.1	2304.6	3143.7	4080.4	3361.2	2631.5	5444.8	1132	2190.8	2438.9	1843.6	2620.9	4642.4	4079.7	1644.2	2037.8	3929.7	2446.3	2526.2	2252.7	1310.1	2571	3081.6	5508	2036.1	2016.1	3719.5
591	succinylcarnitine	Energy	Krebs cycle	37058	LC/MS Pos	1401	262.1					9037.9	7519.6	13948	3610.6	5723.7	6739.1	7286	6477.6	14956.3	18287.8	19395.2	21360.6	25354.1	15902	22988.6	12227.4	18762.6	24670.4	32264.5	25403.3	38353.8	25125.9	26498	34144	19144.8	23618.6	30476.3	35954	20171.7	26953	29253.9	26445.4	24387.7	29976.4	33030.8	34993.5	26451.4	21941.2
500	tagatose	Carbohydrate	Fructose, mannose, galactose, starch, and sucrose metabolism	35864	GC/MS	1770	217.1		92092	C00795	HMDB03418	701262	346706	226788	243120	321611	214291	531958	378518	534639	521150	314652	460651	394558	1.21945e+06	308570	582739	516200	465245	466274	619997	566146	304764	123681	379969	211153	183493	501165	459862	305750	267363	363930	403452	344865	326259	514091	430526	445441	343636
222	taurine	Amino acid	Cysteine, methionine, SAM, taurine metabolism	32975	LC/MS Pos	687	126.1	107-35-7;	11234068592	C00245	HMDB00251	277285	266818	238899	264034	195999	272871	214848	228704	343834	320669	332026	330291	308133	342478	225941	247224	292928	389478	344596	337484	329974	346846	340624	384288	377722	246584	286481	344719	382066	326636	330185	329868	353723	413433	288603	368916	391196	365589
843	taurochenodeoxycholate	Lipid	Bile acid metabolism	18494	LC/MS Neg	5218	498.3	6009-98-9;	387316	C05465	HMDB00951	56265.6	19671.5	48451.6	49813.3	117043	32071.5	62059.3	55473.2	18604.1	113553	96134.5	128352	209148	72989.6	132491	54647.9	27086.5	134161	95795.5	57096.4	71667.9	55796.7	64607.3	151306	38159.1	27835.4	37224.4	60782.4	50559.6	130421	40157.5	33011.4	43143	96180.8	78580.6	65884.1	148184	86448.7
841	taurocholate	Lipid	Bile acid metabolism	18497	LC/MS Neg	5122	514.3	145-42-6;		C05122	HMDB00036	1.73465e+06	816781	1.05708e+06	2.11712e+06	2880071	945070	1.23679e+06	2.18972e+06	381671	1.23897e+06	1.19653e+06	2.26183e+06	1.78933e+06	1.10302e+06	1.40615e+06	1.00692e+06	597360	1.38012e+06	951713	800918	740919	744848	593212	2012147	513111	846152	850008	1.00187e+06	784547	1.27271e+06	645836	638398	335908	627064	1.09364e+06	1.207e+06	1.66888e+06	727903
848	taurodeoxycholate	Lipid	Bile acid metabolism	12261	LC/MS Neg	5243	498.3	207737-97-1;	2733768	C05463	HMDB00896	393444	101022	126569	161593	645824	59141.4	158578	258509	77111.7	107702	209771	185449	274714	189576	434878	158357	123065	214228	285679	152968	106371	151707	181597	326247	163512	187334	189512	192917	130232	219434	111164	182490	89177.4	178311	247662	219534	179204	83854.8
872	tauroursodeoxycholate	Lipid	Bile acid metabolism	39378	LC/MS Neg	5002.6	498.4	14605-22-2;			HMDB00874	20951.9	5515.6	14504.1	15925	31593	7746.3	16235.2	16178.7	3954.6	25488.3	26197.7	23244.5	67555.1	17985.4	41364.5	14123.7	9586.3	25193.5	14575	7343.4	13952.8	8103.3	22602.9	36221.1	7246	15219.4	7623.9	25501.6	9335.2	29993.5	7311.6	4033.7	7617.2	11786.9	20029.3	12781.3	32232.2	15590.9
724	tetradecanedioate	Lipid	Fatty acid, dicarboxylate	35669	LC/MS Neg	3970	257.2	821-38-5;	13185		HMDB00872	5978.8	3843.1	2849.5	3084.5	5218.6	3007.8	3613.6	5183.4	3095.3	2528.6	3834.5	3401.9	3114	3809.5	5372.5	4051.2	4668.2	6465.4	2958.1	2969.3	2021.5	3532	3996.9	4722.2	4191	13359.3	5329.8	4631.3	4417.9	5343.2	3372.4	7148.2	2530.5	2092.3	7301.6	5498.9	2603.4	3988.3
1262	thiamin (Vitamin B1)	Cofactors and vitamins	Thiamine metabolism	5341	LC/MS Pos	740	265.1	59-43-8;				82676.3	77768.3	71671	58382.9	70433.4	68247.1	75908.6	72394.7	44028.2	31507.5	46986.1	49687.6	40439.2	24454.8	62990.9	41138	47671.2	47435	47322.4	45423	49058.7	38330.7	49024	43839.5	47389.3	59011.3	44575.8	54326.9	48503.9	48601.6	43184	57490.8	37926.4	33863.8	58996.6	47573.6	46045.2	41740.6
1199	threonate	Cofactors and vitamins	Ascorbate and aldarate metabolism	27738	GC/MS	1560.7	292.1	70753-61-6;	151152	C01620	HMDB00943	100349	82816.4	78619.7	61003	98180.7	64001.6	100236	114777	87576.3	64169.2	111299	94021.1	80211.7	95986.9	93099.6	157286	119322	131167	161821	109512	170023	222386	129829	181347	79268.8	90765.8	126622	113391	216001	141587	132558	152259	157362	133485	131608	200105	186004	132892
17	threonine	Amino acid	Glycine, serine and threonine metabolism	1284	LC/MS Pos	713	120.1	72-19-5;	69710196288	C00188	HMDB00167	859599	834787	770697	883732	995214	859345	757218	812608	698109	686587	750683	764111	777124	608997	940780	922699	704157	693326	696630	701412	662376	478292	709195	665808	677539	878621	663194	643411	544662	749454	536094	744470	431241	496624	674800	583848	540017	654156
1173	thymidine	Nucleotide	Pyrimidine metabolism, thymine containing	39539	LC/MS Neg	1935	284.8	50-89-5;	5789	C00214	HMDB00273	5301.8	9204	7244.4	8635	5485.1	13946.7	8440.5	7407	9421.5	9749.6	10562.7	14566.6	11648.6	4843.8	9830	10319.3	6724.9	5082.4	9913.4	8502.9	7313.9	5521.5	5461.3	5492.6	5303.1	7684.3	6718.6	3626	3982.1	5188.1	4090.3	6999.5	5542.1	4092.3	4887.5	5379.4	3596.1	3890.3
207	tiglyl carnitine	Amino acid	Valine, leucine and isoleucine metabolism	35428	LC/MS Pos	2317	244.1	64191-86-2;			HMDB02366	17898.6	19533.9	31378.4	20016.3	17528.9	26405.5	31971.3	23460.8	17705.3	11443.1	24348.6	40671.1	33719.4	13276.7	20739	29437.7	28337.7	19181	32514.4	50447.4	31277.1	51615.6	15920.5	13809.6	27238	37754.4	52524.9	14978.3	30819.3	28052.8	18728.1	71864.1	39958	27523	49737.8	39819.5	14229.5	42597
252	trans-4-hydroxyproline	Amino acid	Urea cycle; arginine-, proline-, metabolism	32306	LC/MS Pos	705	132.1	51-35-4;	58106971053	C01157	HMDB00725	12323.1	24584.7	13624.7			19955.6	20269.8	13400	8673.6		8548.9	18018.9	10694.1		12417	8827.5		6422.9	5171.5	10520.2	7921.3	16372.9	12020.4	10832.6	11689.2	11703	10944	8435.1	11117.3	12997.5	12933.7	8937.6	11888	7777.4	9020.5	11403.3	12254.8	11530.6
145	tryptophan	Amino acid	Tryptophan metabolism	54	LC/MS Pos	2445	205.1	73-22-3;	69235166305	C00078	HMDB00929	2.21057e+06	1.96475e+06	1807100	2.0828e+06	1.9908e+06	1.94792e+06	1.72039e+06	1.80788e+06	1.3914e+06	1.96644e+06	1.54798e+06	1832210	2.11856e+06	1.46373e+06	2353431	2054843	1.5881e+06	1.60933e+06	1.93025e+06	1.63399e+06	1692120	1.32237e+06	1.55981e+06	1.36896e+06	1.46881e+06	1870724	1.965e+06	1661904	1.09961e+06	1.85063e+06	1.39461e+06	1.72271e+06	1.16275e+06	1.34229e+06	1.69249e+06	1.4491e+06	1.23718e+06	1.54138e+06
99	tyrosine	Amino acid	Phenylalanine & tyrosine metabolism	1299	LC/MS Pos	1516	182.1	60-18-4;	60576942100	C00082	HMDB00158	3822352	2656770	2.78229e+06	3.61509e+06	4.07228e+06	2169431	2.95697e+06	2.93147e+06	2.71726e+06	3400534	2.9478e+06	3.41181e+06	3.51314e+06	2726272	4.4222e+06	3982803	3.19386e+06	3.10848e+06	3310960	2992243	2940475	2162878	3.02336e+06	2.95871e+06	2.81712e+06	3.78924e+06	3.15224e+06	3.61491e+06	2.0565e+06	3.95535e+06	2.54211e+06	2991967	1.95374e+06	2.69284e+06	3.6077e+06	2.3575e+06	2.33082e+06	2988367
576	UDP-galactose	Carbohydrate	Nucleotide sugars	15860	GC/MS	1973	243.1	2956-16-3;91183-98-1;	18068	C00052	HMDB000302	100866		128154	123306	175755		186739	146791	165276	180758	112215	135338	163660	123609	122532	104535	112318	107382	118806	82069.3	117942	173283	129583	149369	130661	101900	73477.8	125166	80547.1	169826	104328	100207	68829	146785	137361	86301.3	184129	107706
1178	uracil	Nucleotide	Pyrimidine metabolism, uracil containing	605	GC/MS	1370.4	241	66-22-8;	1174	C00106	HMDB00300	3.32201e+06	3.4374e+06	2.91662e+06	3457234	2.5506e+06	3.47899e+06	2.25819e+06	2.76697e+06	3.1223e+06	2008988	2.73101e+06	3.34497e+06	3.27893e+06	2.00971e+06	3.53066e+06	3665808	4.0102e+06	3.41057e+06	3.54504e+06	3.25598e+06	4.2603e+06	3.60792e+06	2.47963e+06	2.86354e+06	2.76292e+06	3.70494e+06	3.96286e+06	2.54664e+06	3187589	2.39065e+06	4425057	3.99659e+06	4.08225e+06	2.71816e+06	4699502	3926972	3.17857e+06	2935515
1149	urate	Nucleotide	Purine metabolism, urate metabolism	1604	GC/MS	1928	441.2	69-93-2;120K5305;		C00366	HMDB00289	36607.2	55982.7	21050	30531.2	17676	26616	26490	11149.7	15055.5	19046.1	16780.4	64089	27376.8		19032.1	32051.6	29358.6		29540.8		14294.2		9372.7	6044.3	15616		42282.7				20966.1	27962.1	13901.4	11819.2	11219.3	10833.2		7184.7
245	urea	Amino acid	Urea cycle; arginine-, proline-, metabolism	1670	GC/MS	1223.9	171	57-13-6;	117616150869	C00086	HMDB00294	10261226	18331180	7.98602e+06	14032224	8957608	17013506	7005696	15420295	5.60144e+06	6.67405e+06	5.06206e+06	7.34069e+06	5.92708e+06	3.61398e+06	6482356	9901081	7082058	8059128	6.8878e+06	8.2117e+06	9490625	3526436	6152872	6854855	5456197	10133697	7919559	6.52032e+06	5.95782e+06	7038635	8294367	6.47975e+06	8.10749e+06	5.18132e+06	6857993	5.01822e+06	5893359	5.56266e+06
1180	uridine	Nucleotide	Pyrimidine metabolism, uracil containing	606	LC/MS Neg	1467	243.1	58-96-8;	6029	C00299	HMDB00296	333432	374730	325769	350469	385360	380972	434657	372226	312422	256619	221947	241006	293096	209874	302046	263446	260088	277457	300005	268029	189183	230419	265868	281737	319222	358729	241012	317020	269808	292820	236500	291282	165854	235572	221435	281234	240875	269155
814	valerylglycine	Lipid	Fatty acid metabolism	36768	LC/MS Pos	2824	160.1	24003-66-5;	4737557		HMDB00927	50119.8	22395.2	23987.2	21683.9	20072.2	26172.8	27514.5	31317	18196.8	22650.2	18383.8	24034.4	16053.5	21411.4	11680.9	13772.2	31850	20285.4	27381.2	19167.8	17208.5	18988	28121	9323.4	24545.3	38121.2	18735	22250.1	23100.8	27988.1	20597.2	17452.3	32012.5	26859.7	21382.6	28893.9	22551.5	17691.5
190	valine	Amino acid	Valine, leucine and isoleucine metabolism	1649	LC/MS Pos	1040	118.1	72-18-4;	69710186287	C00183	HMDB00883	7211732	6.09495e+06	6023673	7158766	6.79613e+06	6.04629e+06	5.60219e+06	6.94101e+06	4451141	5.77419e+06	4547966	5480349	5889727	4970119	7144019	6.81567e+06	5873653	5631213	5716383	5124695	5.45103e+06	4.37584e+06	5744423	4868384	5058037	6874087	5753818	5787589	3579116	6.2849e+06	4502883	5.68736e+06	3.66162e+06	4.69967e+06	5.85411e+06	5.00753e+06	4.26681e+06	5304491
1095	xanthine	Nucleotide	Purine metabolism, (hypo)xanthine/inosine containing	3147	LC/MS Pos	1430	153.1	69-89-6;	1188	C00385	HMDB00292	1.93412e+06	1.62864e+06	1.48776e+06	1.82193e+06	1861230	1.71097e+06	1.76765e+06	1.74795e+06	1.65891e+06	1.59724e+06	1.54087e+06	1.86208e+06	1.63074e+06	1.57891e+06	1.85269e+06	1.81709e+06	1.8479e+06	1.86998e+06	1.73037e+06	1.76158e+06	1.69846e+06	1.6468e+06	1797146	1.78799e+06	1.91677e+06	1921665	1888351	1750072	1.67383e+06	1.61794e+06	1.71297e+06	1.95755e+06	1725543	1.66558e+06	1.99993e+06	1818569	1.71963e+06	1.70843e+06
1096	xanthosine	Nucleotide	Purine metabolism, (hypo)xanthine/inosine containing	15136	LC/MS Pos	1785	285	146-80-5;	64959	C01762	HMDB00299	278815	262235	196214	152704	108085	192932	183548	199396	74867.9	60460.9	73109.6	64159.8	69121	56313.1	76696.9	90574.6	88809	85066.4	70223.4	72803.8	75041.9	69553.4	78669.9	56070.8	65122.6	119993	100294	99628.2	62745.2	68835.1	66498.8	78450	63562.1	69643.3	74693	105592	81863.6	55654.9
565	xylitol	Carbohydrate	Nucleotide sugars, pentose metabolism	4966	GC/MS	1677.6	307.2	87-99-0;	6912	C00379	HMDB00568	151961	133582	157570	101646	79355.8	78868.5	143179	174443	83943.5	36945	71977.8	80948.3	93676.4	72833	92376.5	120929	136413	104163	81879.7	70178	138572	59347.6	100441	128043	107553	114104	87514.8	105392	108814	183683	110184	79767.6	96528.2	64591.9	105368	200197	144102	127423
570	xylonate	Carbohydrate	Nucleotide sugars, pentose metabolism	35638	GC/MS	1722	292	73686-31-7;	6602431	C00502,C05411		748240	505582	702882	547839	385912	500834	467634	520252	237570	244392	256655	346646	189062	125196	209900	283583	522402	480008	604312	711693	1.0356e+06	749837	311276	380536	537875	582720	497906	454246	1.07574e+06	623427	906850	979240	1.16535e+06	636803	588966	1.01111e+06	800447	637036
	X - 03094			12774	GC/MS	1978.7	299					4020344	4.23147e+06	4757110	4459438	4.18299e+06	3.12846e+06	3.98674e+06	4.39042e+06	3.41568e+06	3.01187e+06	3.10901e+06	3.34489e+06	2.82614e+06	2.38526e+06	3.64855e+06	3769002	4.35016e+06	3.97039e+06	3254317	3487916	3.68345e+06	3443962	3706932	4.08768e+06	3190599	4.33963e+06	3.87731e+06	3.78789e+06	3460329	3.49045e+06	3.63115e+06	3.72431e+06	3.12728e+06	3521278	3.45837e+06	3.99066e+06	3.74163e+06	3.55539e+06
	X - 03998			16028	GC/MS	1252	171					939890		1.03762e+06	829189	845135	936326	911286	838213	739651	453505	666709	616122	781300	730206	915269	730400	807993	1244862	752388	1.13689e+06	887061	827836	906822	830226	699688	1.12151e+06	930905	1.04519e+06	750728	968391	954797	625847	815318	1.55521e+06	768659	1.02682e+06	884406	549835
	X - 04051			16116	GC/MS	1968.7	357.1					92499.2	28380.6	130927	47833.6	80197.9	62893.8	100991	52170.2	247268	279584	254687	172825	524718	335808	174662	175552	160917	175126	470053	180817	398349	225011	119838	223474	216091	123264	162187	164024	72646.4	298874	198570	92959.5	260879	290442	94985.2	57262.9	90703.5	132191
	X - 04077			16135	GC/MS	2266.5	227						394062	349052	118703	1.80379e+06	160970	1.17191e+06	541578	457733	559449	432797	459796		939750	401088	663461	631523			414425		732480	568257	749971	1.06275e+06	449222		1569419	487062	990806		369336		558181		513741	447470
	X - 04272			16508	GC/MS	1838.2	669.3					18852.1	28714.7	27629.2	38829.9	28026.1	22456.3	29826.2	17254.2	38438.8	40208	33867.5	28250	10409	41672.5	24079	20313.2	30629.5	58334.4	13789	42694.1	32300	23535.5	44000.2	24070.7	13969.2	28865	35429.5	34490.6	34838	30522.2	17254.8	22743.7	38687.8	23081.1	24277	18964.5	28938.6	46434.3
	X - 04498			16821	GC/MS	1434.9	103							66303.3		24000.2			55585.3	36392			71824.4	33551				65845.6		61295.6	52471.2	64806.9	41282.2	25819.4	63231.5	66885.4		68366.6		77598.7	52206.2	54571.3	55274	53173.9		50906.7	38928.5	33819.6
	X - 04795			17388	GC/MS	2350.3	309					44801.8	64426.9	45858.9	33943.5	17589.7		36712.2	33840.6	24205.3	39547.6	24017.4	19082.7			20472.2	18453.1	29978.2		23867		49904	37825.7	29836.2		39642.8	28997.1	35406.5	30879.2	63206.7	37612.7	34398.4	35907.3	67240.4	34380.8	35144.1		54521.1	38389.8
	X - 05229			17989	GC/MS	1461.6	211.1					99163.8	105013	86451.4	105537	117020	59867.2	72477.9	208653	232193	323856	221803	262379	298476	290320	259362	159360	195140	127834	193605	126391	225783	172799	166717	138864	157878	215553	152129	129641	147119	202749	118607	159561	112523	196876	133048	139103	172201	205526
	X - 05978			19110	GC/MS	1468.6	232.1					140000	95211.4	157784	90040.8	170320	230099	136724	181514	94607.1		81373.6		77027.9	29606.6	91949.8		98299.9		85483.1		121738	56997.2	83133.1	86875.1	88446.4	205820	96179		76296		93302.4		72126.1	129928	60269.7	47379.6	59184.6
	X - 06227			19363	GC/MS	1210.5	196.1					711135	1.02917e+06	963613	996365	546733	1.00584e+06	650967	706159	478821	476742	430809	373526	479436	373890	534921	739008	550727	737531	471875	486707	566334	372830	481596	230617	419141	750221	474560	460762	500003	393466	471204	567031	430286	370066	412632	602482	497977	413272
	X - 06350			19414	GC/MS	1936.4	169.1					21670	41018.4			42047.1	34790.3	68021.7		56152.2	74480.3	42419.5	50249	57000.7		42375.1	28629.4	44530.3	53799.7	57362.9		50986.1	51994.5	39695.4				58190.2	73019	33428.2	23903.3	48535.7		38216.3	52550.3	43008	40267.9	56073.7	42817
	X - 06649			19599	GC/MS	1955.2	299.2					173165	211337	368722	216110	230346	172252	230187	190138	201764	152226	149183	211664	192119	160831	218510	190989	223320	210963	119082	221188	105737	315827	231724	229592	229482	121090	236747	258790	101719	123562	103186	119808	80985.2	175146	145668	160779	76277.7	86367.1
	X - 06666			19602	GC/MS	2053.1	318.2					222055	239077	197055	199262	268735	157924	206767	183479	219063	167617	214367	198386	194375	175034	209772	287239	296392	259182	197379	248425	182180	203668	284777	278840	234946	226076	209736	231003	280829	274040	191542	272269	151236	191224	269448	214790	283638	218641
	X - 06667			19603	GC/MS	2074	217.1					1.66854e+06	1.51103e+06	2.68333e+06	1598838	1.51589e+06	1.73704e+06	2.00912e+06	1.93421e+06	1.20238e+06	1.05627e+06	907974	855423	1.09118e+06	817475	1.02591e+06	817111	894143	909357	979382	997483	786188	847421	897889	1.07975e+06	1.3274e+06	1.44594e+06	783340	1.20784e+06	1329541	1.01908e+06	1.01059e+06	1.02291e+06	668410	756246	1.13724e+06	1.29863e+06	939676	890320
	X - 06989			20018	GC/MS	2229	332.2						13241.9			11102.6		14049.2	24820.6	40024		22497		26228.1	7374.8	18238.7	34725.8	33755.6		19244.6		16029.9		19336.2	25587.8	27491.9			33652.4		16769.7	19364.9		24160	24038.8	23529.6	20955.2
	X - 07890			21013	GC/MS	2752.2	129					3.54686e+06	2.78381e+06	2.3548e+06	194449	4859702	2.41466e+06	3.66374e+06	3.57112e+06	2.24142e+06	1.87127e+06	1.55844e+06	1.30294e+06	2.23929e+06	3.66281e+06	2237172	1.78426e+06	2.68422e+06	3109689	2.32806e+06	1.91548e+06	2226759	2.42233e+06	2.55308e+06	2.37964e+06	2.86594e+06	2.60412e+06	2.17669e+06	2373916	2.19497e+06	2.18728e+06	2.41451e+06	2291981	1.69863e+06	2.08041e+06	2263405	2.32667e+06	2317462	2.0809e+06
	X - 08166			21390	GC/MS	1187.2	231.2					64605.3	69172.7	101515	95997.6	99635.2	60206.2	96786.5	104489	65822.1	90542.4	82180	46311.9	84745.8	91887.2	84292.4	61165.3	97296.3	37760.5	61029.7	78162.1	80831	92690.1	77597.5	94373.1	70846	82963.3	86555.4	80047.7	94126.4	93208.7	68939	62872.8	52975.7	103038	71412.6	77717.9	85452.2	105051
	X - 08167			21391	GC/MS	1211.8	216.1					121302	110656	107147	146365	149479	104033	107892	98910.6	97754.8	116304	107990	101779	136330	105332	114131	109799	125642	160362	89993.9	68342	110709	116411	125905	128803	139562	108900	89181.2	124712	105594	99734.5	115340	91434.5	61749.8	148268	84695.3	107567	116211	125527
	X - 08169			21394	GC/MS	1568.4	268.1					492284	533902	418916	465102	323018	513140	246577	426183	530467	516848	395872	483694	465500	472403	437744	393905	576191	591046	505467	476122	638845	525607	451594	711486	575069	449763	614342	614223	525580	624319	609967	684972	524520	738014	433448	690279	564183	467633
	X - 08172			21397	GC/MS	1678.1	173.1					888288	808548	923132	759861	633319	738290	527934	5772156	992581	871134	596712	428758	812988	939259	858351	3.00964e+06	1158773	661831	904054	837336	765192	1.51278e+06	906340	793063	995702	2.97025e+06	889661	2.84044e+06	1.022e+06	1.78952e+06	934140	631666	687630	983854	1.00888e+06	796782	1060267	2.02086e+06
	X - 08766			22032	GC/MS	2033.9	315.1					376476	537950	386264	359467	448848	333050	399317	429684	283475	161421	251584	237120	303754	234467	352497	393089	445984	334665	266193	271838	271380	345861	379488	408771	312302	445216	239291	358037	410659	291746	328028	374296	277937	284891	383060	293093	381815	258015
	X - 08791			22052	GC/MS	2599.5	311.3						57409.2	20259	60880.8		70886.6	44373.3	58103.6	102131	127218	72984.6	210253	124182	101356		136832	121664	148667	146266	187411	93199.7	91311.9	76487	70703	100191	28868.8	98096.9	68330.9	50461.5	86265.8	33903.6	33257.5	62055.1		59504.3	63943.3		106823
	X - 08895			22344	GC/MS	1792.3	174.1					2949349	1.23523e+06	1.994e+06	3.96327e+06	2.56751e+06	1.34749e+06	1.05475e+06	1.4349e+06	3.46797e+06	2.91341e+06	2.70149e+06	2.23875e+06	3.1227e+06	3.93603e+06	2.67077e+06	1.60278e+06	3.60743e+06	4.34056e+06	2.0287e+06	1.57185e+06	3.1488e+06	2205571	2.95197e+06	4308051	4.54712e+06	1.84563e+06	1.72662e+06	2.77585e+06	2.58294e+06	3243869	1.90468e+06	3.46685e+06	1.76165e+06	4301417	2.3165e+06	3139533	4460363	2596414
	X - 08988			22481	GC/MS	1485.9	160.1					121214	134311	144918	62677	43750.1	118538	33568.3	98199	39306	59559	51028.3	115562	104874	54567	52094.3	74492	100757	84914	114722	88768.8	219198	78689		81861	49342.9	89668	195981	88684	72840.6	73287.6	237844	104904	236413	68844	61648.8	135992		76607
	X - 08994			22494	GC/MS	1878.7	447.2					170596	137431	141746	132873	144736	116671	179922	153332	160062	105004	163148	167350	119150	48775.6	93184.9	223915	212564	262947	195635	165764	205175	195144	183317	233474	175284	246460	91801.8	150489	124098	163121	206608	200114	76382.1	175687	193078	212249	203440	207964
	X - 09026			22548	GC/MS	1599.5	156					278821	161828	142385	183942	237610	180255	146752	73849.4	55005.9	150614	69438.4	116092	112146	81399.5	101839	95141.8		117692	106029	94610.4	136253	132700	121800	132626		156361	142353	116254		96891.6		66069		65914.1	94515.2		89517.2	151555
	X - 10358			25400	GC/MS	1729.5	292.1					674016	523793	597172	374566	303134	398734	463470	500421	274564	150740	243752	254232	200997	93051.8	188850	220934	465503	406406	555061	619778	896272	670812	312075	352855	467032	506164	429695	359883	899899	505244	892877	835778	1.09996e+06	432114	649684	884466	616151	609748
	X - 10445			32894	LC/MS Pos	1939	250.1					56731.6	46685.5	68141.4	61900.7	58405.4	37872.8	49144	50564.3	33675.8	49352.4	34905.4	30322.6	45769.6	59831.1	68102.6	45809.4	54556.4	72343.7	53001	46987.4	54097.7	57466.7	63601.5	75511.1	46388.8	46251.5	39689.7	85475	48649	70991.7	53933.3	47154	56560.8	93164.8	62910.7	45166.4	43611.8	75808.7
	X - 10457			33014	LC/MS Pos	1515	261.2					373133	287909	258834	322296	237427	306492	260371	409920	111605	56924.3	98435	68312.5	50464.5	65366.2	189374	119529	189772	219918	102613	156184	137362	121492	243426	210302	114277	294729	139338	222568	228901	183870	148458	176302	170798	129476	241211	251795	194859	138812
	X - 10458			32955	LC/MS Neg	3666	231.2					110609	128961	163712	154043	88689.2	137169	172220	118627	7582	5968	8618.1	9563.5			8370.5	8118.3	27698.6	25214.9	25755.9	25475	32813.5	28292.4	24723.6	22990.9	22696.1	40351	21664.4	27698.6	59175.9	42374.9	29144.9	32854.7	27234.5	17453	40202.1	65697.4	33848	24769.9
	X - 10460			26418	GC/MS	2771.4	204						50518700	54329640	37502684		48005220	20675728	5215761		5689273
	X - 10500			27256	GC/MS	1229.9	211					110906	97467.4	129988	118766	172075	72402.7	73155	117782	172012	157745	168846	181614	142864	160086	200027	204402	173991	190481	125032	139760	168414	145274	101251	167296	158097	156533	151105	95619.8	134332	114725	127574	155886	128638	139140	171117	217794	164804	148694
	X - 10510			27278	GC/MS	2470	297.2					73436.1	82595.5	28129.3	84382.8	105543	38776.3	94813.8	113136	184542	166301	242663	177869	169879	241968	191070	205837	185874	175624	140185	115136	151962	136371	114351	140087	116773	123419	153757	103443	151029	140672	114133	114093	71724.6	168523	116952	127542	123728	231701
	X - 10593			33066	LC/MS Pos	1256	172.2					380986	417126	478124	366165	229522	439882	386910	419410	114669	73908.4	136606	204543	128280	70527.8	183136	217580	202222	159741	129549	138025	126354	138608	158144	164541	169408	311918	214521	73079.5	110375	111064	187530	237478	130570	103665	255311	260383	67932.9	163011
	X - 10609			27888	GC/MS	1961	348.2					93852.1	43697.8	33494.4	51591.6	27680.1	36671.1		57215.1	18047.4	36704.8	40068.9	40000.4	58416.5	19091.3	30058.5	51359.3	52055.3	86184.9	66772.7	39202.3	96169.7	42270.3		21300.7	34447.7	39018	82099.9	52629.7	31442.8	37338.5	97438.6	17636.6	66419.7	28405.1	31884.7	39129.1	33494.4	60173.8
	X - 10611			27890	GC/MS	1998	369.1					46992.6	54341.9	73358.2	63510.3	76159.4	40343.9	45156.6	47148.9	45414.9	53745.9	38258	54597.9	42819.7	20813.8	45763	66675.1	79925	38950	40642.3	50815.4	52830.1	56828.6	49458.7	45820.5	54537.2	58356	67367.2	41883.6	73909.3	62008.4	69485.8	49616.3	60155.4	49013.4	48377.8	61736.8	70942.7	51473.4
	X - 10677			28774	GC/MS	1438	269.1					76895.9	50631.8	105083	81143.6	96047.7	81823	102979	83719.2	67163.7	76475.8	64866.1	18323.4	77323.5	69858.7	107810	63500.4	83747.3	101905	72378.1	54756.5	101837	71894.5	76103.7	105463	89760.1	74828.9	63309.8	114062	80891.5	80244.1	67565.8	80301	74580.9	81210.9	87517.7	94839.3	85388	77970.9
	X - 10747			30285	GC/MS	1174.9	204.1					69387.5	60255.5	84754.7	58467.2	21543.6	67316	46165.9		28419.2	36301.3	45144.9	31259.6	27990		27144		49989.3	41308.3	50271.5	48315.2	77143.3		28260.1		29708.3		10843	60132.2	22754.6	29092.2	46037.6	22588.8	16780.7	61858	57629.2	31048.6	60829.3	48208.7
	X - 10875			31360	GC/MS	1458	227					290817	140736	225649	233562	251432	195175	190565	161395	170382	200317	158275	200054	160600		199532	141087	186644	110235	148286	108348	156442		162423	233001	130740	222501	194425	162500	154252	107930	199734	160625	159590	190845	161472	155839	157198	142936
	X - 10876			31361	GC/MS	1485.9	70.9					387922	307769	330819	275413	390828	302417	256304	381947	452825	431487	386376	323945	406522	653892	406398	408307	491494	437882	360062	447864	463591	356307	373761	388919	438113	372118	384925	436742	408438	426292	483878	380273	442106	453864	309569	464036	345088	532529
	X - 11081			32057	GC/MS	1596	159					613533	375061	440265	524733	435571	357163	235142	430529	286767	429164	287468	356815	531477	390860	591757	542556	583476	375081	291441	368928	609880	300413	165076	384455	404305	495804	389637	431496	275457	453676	369899	328611	138151	318706	367220	350684	264779	390861
	X - 11204			32518	LC/MS Pos	5263	229.2					924055	905464	618729	892154	976256	804896	727136	1079996	1.0062e+06	1.07274e+06	1.11941e+06	857411	1149283	715357	1.33267e+06	1.12754e+06	956793	1.04081e+06	1.14514e+06	962669	834059	904323	723135	927702	802093	935508	1.00242e+06	1.00453e+06	949127	992578	650486	953575	576317	943320	947767	990531	723916	916489
	X - 11315			32632	LC/MS Pos	1210	130.2					14030.6	14093.8	18387.3	9680.8	15480.6	19048.2	13990.8	15736.9	7662.3	7982.9		5442.6	10093.6	9052.5			6519.6	11429.3	5502.2	7180.4	10056.2		7744.4		7551.4	8445.5	8994.2	9003.7	10379.7	8208.3	8916.8	9248.4	9013.2	9765.8	9429.7	5527.1	7476.5	8187.7
	X - 11327			32644	LC/MS Pos	5176	269.2					41086.2	30962	26009.5	29089.3	43241.6	23714.6	35258.1	42083.9	49447.5	39709.8	41613.2	41215.3	42448	41765.7	48302.6	47655.9	37572.6	49207.5	37403.5	42828.1	31536.2	36290.3	45542.1	38615.4	48981.3	43462.9	41367.8	52100.8	31334.1	40019.8	30879.9	45789.1	36729.1	49905.3	51197.9	36584.9	45077.8	45569.8
	X - 11334			32651	LC/MS Pos	982	259.1					12470.8	23020.2	18205.1	15220.1	18750.4	15935.7	14739.4	9098.2	16455.7	10592.5	7248.6	8328.2	14770.4	16817.3	18501.8	9547.8	6479.6	8020.7	13910.7	5732.6	7065.3	4527.6	7478.3	8891.1		8504.1		9535.1	9327.8	9222.3	8061.7	6740.5	5374.5	5253.8	7399.8	4969.1	8067.3	5890
	X - 11342			32659	LC/MS Neg	870	113.1					13590.3	11676.6	6681.7	17347.4	10533.2	10440.1	9694.5	13845.1	19335.3	16461.4	16142.8		19510.9	27550.3	20403.7	25670.4	23795.6		22611.1		19998.8	27349.9	25079.6		20881.4		21370.6		17748.9		18583.8		20739.4		31589	21634.3	22663.8	24644.4
	X - 11412			32729	LC/MS Pos	3836	204.2					53184.3	41752.1	40654.8	41038.7	46130.9	38883.5	37919.6	55296.2	43109.6	29653	36178.2	24593.6	36687	41110.1	33444.2	46386.7	49258.7	42107.7	40638.4	29976.8	41585.7	30341.6	36132.6	39893	37834.1	49554.9	56741.4	49251.5	48035.6	33104.4	51815.6	37701.2	29232.3	38487.8	36771.9	37670.8	35044.4	45699.5
	X - 11533			32850	LC/MS Neg	4904	243.2					113407	102813	100262	122511	149122	91874.9	110783	114353	115400	111464	131978	113732	124888	110779	155380	143124	129336	154494	135918	110132	104983	124765	149549	141930	141377	127853	117517	133302	109884	122983	102320	122783	92143.4	138930	141763	107191	120406	125924
	X - 11542			32859	LC/MS Pos	5247	245.2					232371	260528	183107	296161	224910	262824	192842	210402	225620	237808	356991	227418	268764	136348	384677	216316	287165	249191	277867	215053	242826	268793	326451	296135	240944	287735	404099	230330	370124	286727	215383	263212	244087	268254	408184	252324	196959	275275
	X - 11575			32892	LC/MS Pos	1799	264.1					605029	276098	230040	274477	507244	225837	225514	424457	261642	556794	190209	277755	290081	211770	468296	347990	367444	445093	364393	331668	422459	194914	398773	335555	298166	477460	344845	544525	351422	734741	389981	463178	243821	384637	360372	376775	456995	435708
	X - 11578			32895	LC/MS Pos	2146	298.1					293043	123886	92410	117470	253658	98053.9	88536.5	211850	124903	267873	93187.9	144550	155692	104573	243636	176976	179532	198114	164598	155383	212160	96916.6	214544	156691	143990	244397	177008	280427	177394	364971	217033	246739	115945	179950	187398	190183	234684	205239
	X - 11580			32897	LC/MS Pos	2152	664.1					937264	709537	919176	888032	627368	842579	948010	923070	450362	243151	440086	464556	564869	207088	657475	509271	731414	727888	737867	719540	800075	757217	710574	636829	713558	1.26271e+06	839366	477073	676865	508013	521388	836978	609093	502706	991088	874533	623387	551447
	X - 11581			32898	LC/MS Pos	2181	468.2					12868.5	12013.7	10209.6	10189.5	8934.1	10393.5	9118.3	10986.2	5378.4		5030	5655.9	10747.6	5050.8	9734.1	7324.6	6905.5	6752.2	9906.9		6235.5	6362.1	6118.4	5432.9	5440.5		8443	7776.7	5021.8		6133.7	9188.1	4192.5	3814.3	8287.8	7011.1	5736.9
	X - 11584			32901	LC/MS Pos	2859	524					23307.3		19579.6	10709.6	12091.8		24439.5	30379.6	34352.4	39719.4	19095.9	21323.6	23898.6	68890	21812.8	39567.3		19517.4	8401.9	26831.8	11092.1	13991.5		16753.4				20068.9				10365.2				13761.5		22948.8
	X - 11585			32902	LC/MS Pos	2987	332					274368	116830	116932	117303	187438	111576	122293	192700	160876	275121	118552	129357	152521	105914	178514	166782	171078	201822	180281	152668	253939	139725	205426	166559	179749	191398	180474	249656	236736	286703	248058	210374	207461	206369	200204	200870	286175	206810
	X - 11590			32907	LC/MS Neg	838	732					11540.4	18766.3	30860	31773.3		29946.7	37138.5	33805.8
	X - 11591			32908	LC/MS Neg	767	472.1					14819.8	14259.9	18242.3	17573.3	16201.9	15326.7	17727.9	19977.5	15664.9	20416.7	12877.3	18316.5	15540	15179.9	19591.9	17632.5		11305.9	14339.1	13246.4	6416.9	11470.4		9114.4			8564.6	17863.6		8721		6481.8		9009.1	7123.2	16415.6		18013.2
	X - 11592			32909	LC/MS Neg	802	844.8					12906.5	106343	232794	79191.5	4976.2	102723	167055	55551.6	21260.9	22479.2	7622	3837	12193.2	12549.8	8425.6	17262.3		2320.9		6479.6								3464.4								2127		7050.8
	X - 11596			32913	LC/MS Neg	936	178.1					50662.8	42245.9	48373.3	40583	41245.2	42271.5	46818.9	41303.5	21694.6	23189.5	27202.9	31866.6	16397.7	10968.5	13261.7	16658.7	65486	68317.2	85646.5	67906.7	80490.4	86425.6	56845.2	60979.5	105876	69948.4	66876	64455.2	149474	107780	87731	109111	98532.1	84220.7	89678.4	128394	107754	94258
	X - 11598			32915	LC/MS Neg	971	817					11298.8	63646.1	350322	69324.9		68480.4	296780	38269.4	24038.1	32535.5	7281.4	1921.9	8994.9	1953.5	10867.8	11298.8				2599.6								1618										4336.9
	X - 11606			32923	LC/MS Neg	1306	364.2					6734.4	5861.9	12974.9	5365.9	7534	5904.2	14620.6	11111.7									12011.2	10971.8	10110.8	11233.2	12048.9	13275.8	7658.2	8364.2	14338.7	18250.9	10814	9298.8	18843.5	18916	13683.1	14848.1	12546.1	12826.9	14744.8	24734.2	9352.4	16317.3
	X - 11611			39413	LC/MS Pos	1675.1	431.1					249198	190428	349949	170061	138808	169850	283707	224802	133831	62638.1	85129.1	43070.7	87745.6	91314.4	114787	88235.9	8960.9	92233.6	84797.4	68714	80526	77899.3		81358.8	5235.3	6621.7	104923	109859	12573.6	78115.1	5900	51371	13049.2	62978.3	49669.1	109500	29531.9	107188
	X - 11612			32974	LC/MS Pos	1835	285					75054.6	81116.8	67645.9	89385.8	51193.6	81822.4	52206	62213.1	46591.7	38127.8	43560.5	55059.9	60033.7	29637.8	63725	67961.9	57755.7	61777.9	57651.5	53713.7	66231.1	51891.1	41885.2	52627.1	45568.5	62396.1	66966.2	50473.3	50062.7	42857	55334.5	57880.6	54210.4	39271.1	72680.7	70885.9	47820.8	48028.5
	X - 11613			32930	LC/MS Neg	1658	369.1					6497.7	10101.1	8010.2	10498.7	9634.5	6584.5	6006	10618.4	4297.8	3893.9	3237.4	4290.7	3210.7	4011.5	8875.4	7804	6862.4	6339	3557.2	4101.1		3975.2	3638.2	5161.7	5153.8	6848	4047.2	6545.1		2559.6	3233.6	4204.2		4000.3	4298.6	6187.8		3384.9
	X - 11615			32932	LC/MS Neg	1604	228.2						8558.3		8252.8	7197.5	7057.5		18021.8	36585	19972.4	20842.9	20834.3	39129.4	43120.8	32269.3	18169.6	27661.3	11764.6	27350.2	22996.4		21827.6	16022	7209.8	23222.6	33816.8	20710	20381.1		60892.8	5077.8	25164		68957.7	11311.2	20851.5		50846.6
	X - 11617			32934	LC/MS Neg	1705	495.3					86102.5	29339.7	56469.5	46803.2	135175	27897.5	59398.6	60810.3	37842.4	75857	55696.6	38068.6	52199.8	62186.4	104087	50322.7	46536	60872	77384.7	46095.9	59277.1	51198.9	61242.5	66194.5	50008.2	64280.7	22538.5	100479	35767.8	114151	23654.7	51355.8	21643.7	76194.2	49783.8	38643.3	73054.1	73225.3
	X - 11623			33017	LC/MS Pos	2602	305.2					24857.1	31149.4	26502.4	19430	12053.1	16517.6	25722.3	34176.5
	X - 11632			32949	LC/MS Neg	3410	229.1					33583.9	35057.2	53506.6	34499.7	26888.5	33551.4	71626.6	25726.3	4914.5		3985.4	8384.9	2775.4	5673.2	4611.2	3188	4858.7	5077.2	4733.4		6200.9	3919	4699.7	7163.9	4176.3	6117.6	5263.3	3765.3	15676.2	4919.1	6239	5677.3	6880.4		9906	7851.1	12095.9
	X - 11639			33346	LC/MS Pos	4024	434.1					36383.5	32134.1	21002.4	21376.4	23754.3	26609.1	28377	30241.8	8683.6	23955.3	14760	10369	5354.8	3173	8133.1	8452.3	8242.7	11107.7	10298.1	12040.6	29787.6	16123.3	15354.8	13101	4748.3	5110.7	4744.8	7649.7	13733	15060.5	6193	4265.3	12211.8	12166.5		18717.9	14002.5	12045.4
	X - 11641			32958	LC/MS Neg	3950	325.3					4224.2	3698.4	3269.5	3767.1	4427.6	3040.1	4752.4	3631.6	3111.8	5109.3	3100.8	2821.3	4396.1		3867.8	4277.2	2480.4	10972.1	2386.1	5745.4		2920.4	3271.7	8431.6	4681.4	3867.8	2832.6	6705.5		2953.3	2936.4	5099.7	5084.9	3484.4	6003.7	3055		6304.3
	X - 11650			32967	LC/MS Neg	5013	512.3					6454.3		3298.9	4359.7	6270.2		2824.2	5352.1			2833.1	3338.3	3292.4					2058.8			3140.8			3588.4			3627.7	1660.4	4412.2	4506	2895.6	1731.7		1475.9		3980	10869.2
	X - 11651			32968	LC/MS Neg	5074	498.3					39085.4	35063.8	39870.8	14470.6	63773.2	17580.6	5109.6	27483.2	3273.2	12152.5	2785.9	41782	22974.3	3641.8	15412.4						13904.2	14464.8	26809.7	4630.4	23347.3	9847.7	38259.7	7606.8	3149.2		3441.4	26728.2	7637.3	31292.4	15533.8	52521.5	21111.9	7152.4
	X - 11672			33010	LC/MS Pos	4501	181.2					73436	94651.5	194874	110714	61545.9	98163.9	233936	94335.8	49341.8			52507.1	28874.1	31138.6	22165.4		20452.8	27054.4			26863.2	19787.6	19268.8	24895.7		25219.5			21194.3	20202.7	28518.1			14619.6		27690.7	17226
	X - 11677			33015	LC/MS Pos	1878	267.1					212572	178230	218167	197753	191692	198864	212457	217268	93832	78386.1	86362.6	85905.3	97095.5	84943.9	156316	118456	130534	124067	99148.8	99319.9	87407.4	89307.4	128883	121333	109246	155444	125289	139225	101460	111460	96189.7	102490	79210.9	102007	152574	120432	104819	102978
	X - 11687			33031	LC/MS Pos	2182	384.1					37597.6	30753.3	61747.3	59432.9	47346.5	39122.1	37721.8	32124.3	38661.6	67175.3		51859.4	33124.3	29862.5	42753.8	38408.3	25061.9	31035.7	35682.1		37620.6	24711	39879.4		26473.6	49869	34850.4	43031	17641.9		25527	25007.6		22731.7	31228	50678.9	23762.2	26653.7
	X - 11693			33037	LC/MS Pos	2458	494					21406.1	14142.8	17564.9	28205.2	13880.2	15155.2	19224.3	12896.8	14166.6	15242.5	15208.8	13034.5	13818.7	12634.8	20077.6	16632.4	13248.3	18281.6	13609.1	14754.2	9892.8	6157.3	14697.6	11941.8	16246.3	18769.4	15530.8	11968.4	8718.7	14313.2	10269.8	16479.9	9373.6	11649.9	18570.3	10308.3	10201.8	14947.2
	X - 11709			33055	LC/MS Pos	784	846.7						244876	215832	208936			237980
	X - 11715			33060	LC/MS Pos	1055	946						223870	202777	248092		226463	96701	22105.4		75607.8						6299.3
	X - 11761			33106	GC/MS	1991	469.4					83002.8	36955.3	60481.9	34548.8	64878.2	44936.1	55211.6	38268	13939.4	22492	19465.7	22280.4		24285.2	22718.3	26352.8	30286.3	8624.9	23096.3	34056.9	23680.9	15790.6	23023.9	16247.1	16536.5	66379.1	34105.3	31639.6		15508.5	37685.9	31666.8	9584.4	12367.9	45457.9	18146.5	22783.4	12136.9
	X - 11787			33132	LC/MS Pos	1126	148.1					18454.3	20081.4	20585.5	17207.3	15124.1	17820.7	21095.5	16742.4	15914.3	13024.4		10591.9	16691	12731.2	11405.6	19698.4	11707.6	11291.3	14703.3	9665.3	17950.2	11540.4	13766	16118.3		9646.7	10839.7	14150.7	9205.8	12273.8	9753.7	8205.2	7429.9	13464.4	12282.8	18142.1	7398.5
	X - 11875			33220	LC/MS Neg	5272	381.3					219340	119650	101477	175810	250116	121409	194751	171685	216352	209033	222736	188470	241425	157232	290053	233540	198532	312597	189236	229247	163169	205851	278644	282960	269308	210533	165819	233855	147462	176487	152603	232765	145290	220912	252781	166359	189636	238362
	X - 11905			33250	LC/MS Neg	4401	283.2					3905.8	3034.7	2413		3510.3	2448.4	2145.4	4284.4	7081.3	4661	6075.5	4863	3584.5	9991.7	6462	5383.9	5070.4	3809.2	5341.9	5054.7	3167.2	3590.8	3066.5	4993.8	5896.2	6522.1	4348.1	5194.5	4231.6	3328.7	4337.1	5405.9	3109.8	2958.7	5644.6	3879	1907.4	3018.1
	X - 12051			33403	LC/MS Pos	5739	456.4					576565	9426036	666419	8523587	3.27498e+06	9944094	1.18994e+06	4.31975e+06	5.13249e+06	4626548	10856472	4.09315e+06	11617184	250356	12823685	5.57093e+06	9368707	5.55845e+06	12407737	5.19983e+06	3.38016e+06	7025822	6242455	6026935	4760104	7808555	9504470	6.65012e+06	10515247	7.00418e+06	3.55139e+06	5229610	825769	6948565	10826516	5.67523e+06	1.7341e+06	5699718
	X - 12095			33510	LC/MS Pos	1638	153.1					51890.7	45979.8	61781.9	93801.2	84712.3	54059.3	77954.6	76122.5	72434	68375	66338.8	63636.9	74009.7	63410	84965.2	65628.9	85263.6	70121.9	77390.1	69802.7	61234.7	48005.1	76411.1	76627.8	69642.5	97641.9	87219.3	74804.2	67391.4	56665.8	47729.3	80891.1	68110.6	95170	85850	84436.4	58036.6	85044.9
	X - 12104			33519	LC/MS Pos	1755	271.1					14847.2	28252.4	27644.6	17652.1	12740.6	27515.8	21801.1	13283.2	16589.4	13169.6	9087.1	9481.1	11630.7	13301.8	14693.9	10505.6	12868.4	25568.7	15146.2	18004.9	20375.2	14454.5	16252.6	15322.4	13172.9	15359.8	12319	21964.8	20993.5	16018.9	22729.3	11923.3	16299.7	14671.1	18205.3	14006	14575.9	18672.3
	X - 12205			33626	LC/MS Pos	3859	190.1					80002.6	91554.4	175048	109187	40180.9	73306.8	191669	58771.1	5225.5	12707.3	12054.9	19605	16945.2	15502.4	12823.1	16111.8	23098.4	19927.3	19012.4	8546.4	20143	12714.5	16118.6	10658.2	13096.8	23986.3	12706.5	23780.5	22301.6		15538.2	22420.7	18206.6	14419.6	30005.2	16058.6	20213.8	19080.2
	X - 12206			33627	LC/MS Neg	654	255.1					9624.5	9571.5	7755.4	8591.8	5767.7	4672.5	6817.5	7851.9	15486.7	8201.2	9027.9	6554.3	9242.4	9535.5	7550.6	9327	8300.5	13022.2	13310.2	6563.8	6775.5	6943.2	8421.2	7751.2	7003.2	7046.2	5587.3	11908.8	7091.3	7721.5	6923.7	6282.6	4992.9	7924.5	8456.6	9348	8021	8981.8
	X - 12421			33849	LC/MS Pos	5876	370					20940.9	323900		241894	104723	310388	8081.2	106037	105039	189994	186318	125542	231468		895515	170105	453043	188233	1.19152e+06	164862	58573.4	229115	277393	208893	133194	385416	387106	244104	651268	320065	72013.7	192345		287424	376637	209303	23109.3	198684
	X - 12450			33892	LC/MS Neg	5397	251.4					1.61992e+06	261170	232009	455138	1.59911e+06	314120	392045	1291121	1.29762e+06	999002	1.1712e+06	965118	1.7654e+06	2.21159e+06	1800044	1.05841e+06	563285	904921	1.37082e+06	918545	496022	719074	740622	991356	1.10572e+06	528705	486514	763883	347904	800792	390417	701770	545156	728792	752053	625385	644611	691343
	X - 12465			33910	LC/MS Pos	1475	248.2					364157	126760	190440	104708	138716	99149.6	196171	100895	68812.1	171357	86893.8	105908	134109	133027	65907.6	77928.5	34424.9	46292.6	51172.6	56712.8	132933	92077.9	64859.5	33862.8	60783.7	69125.9	86445.1	79316.6	203123	197929	104944	92688.7	189953	124617	82582	166005	168638	76263.1
	X - 12505			34031	LC/MS Pos	1848	406.8					11649.1	7345.8	12360.8	5582.2	6944.7	7745.3	8652.3	6076.7	10804.1	26710.2	14545.1	14231.8	13575.1	13383	10290.7	19599.8	13061.7	11405.3	17630.1	15867	20273.2	16432.2	21182.3	10062.8	11588.1	13653.7	13288.3	13531	14248.4	24816.4	13374.2	13418.2	14429.4	10230.4	15998.2	14076.2	22558	9442.7
	X - 12602			34170	LC/MS Pos	1456	204.2					22605.8		12233.4	11684.8	15041.4	11588	7999.7	8696		10522.7	5739		13926.5	13881.4		7982.2	5898	13699.3		12978.6	9868.2	12233.4	7726.8	11698.8	19487.6		6986.5	17633.1	10669.2	14530.4	6707.4	14950.4	14510.5	17681.4	15096.9	9848.1	13699.3	13453
	X - 12610			34204	LC/MS Pos	1771	655.1					220010	240443	344438	329838	211612	232881	287349	194256	160687	186161	163722	159710	210508	95176.3	298385	140638	275729	325586	336951	230883	351379	276250	211776	350562	204532	184593	221939	228342	202169	189035	158012	153279	235007	277084	280296	294904	199530	213606
	X - 12627			34221	LC/MS Neg	5732	357.4					244592	170343	110546	100077	201292	186352	96522.2	201192	96609.5	144762	151964	150746	202356	227312	195834	130349	343691	428679	862963	425039	304434	399559	382264	428648	179940	243380	147974	181220	96499.6	161772	88926.8	163534	241704	230185	449564	223124	210980	334227
	X - 12660			34265	LC/MS Pos	5667	442.2					83120	1.0825e+06	61044.9	959301	324716	1.15301e+06	105640	581410	547213	473701	959720	492221	1.10476e+06	65247.1	1.4065e+06	537108	1.248e+06	683439	1.41005e+06	714565	286995	855535	787140	729643	657067	1.03184e+06	898493	886375	1.07991e+06	972033	410368	623942	83606.7	813496	1.31546e+06	683314	150846	894626
	X - 12661			34266	LC/MS Pos	3351	462					32518.7	19728.4	33343.4	18185.4	22604	15748	22703.3	23969.4	4842.3	4281.1	6018					3108.1	15969.8	17386.2	14001.9	13719.9	21256.6	17741.4		13773.8	13977	21519.6	17295.4	22084.1	24315.3	23702.1	18956.9	14464.5	31229.6	22123	16751.9	37907.1	28917.7	23766.6
	X - 12665			34270	LC/MS Pos	2359	392.1					93818.2	65217.2	81389.3	58081	57520.8	58637.9	101370	83622	7112.3	15275.2	16412.5	18394	3845.5		10074.8	11230.2	93998.2	91345.3	82266.8	104130	153472	153763	91413.1	74553.1	119744	188118	110016	95054.6	195964	256558	110754	153624	157823	137804	143456	247273	130281	205553
	X - 12671			34276	LC/MS Neg	5027	281.3					5621.5	5159.1	8965.4	4632.6	6727.4	4993.3	7309.6	9278.3		3703	4530.7	2427.1	2789.4			2750.8	4696.7	3786.6	6287.5	6301.9	4169.8	8219.6		2517.6		7126.8	4175.1	4562.4		7335.1	3817.5	6362.9	3480.7	3962.5	6462.8	7547.1		6744.1
	X - 12800			34483	LC/MS Pos	2263	417.3					247071	198826	222369	229254	270554	191030	246487	233160	133591	140008	146965	147632	209320	123808	212718	206682	192693	185342	161594	179258	179792	144437	160306	169296	172952	232356	155560	134171	107125	177112	112578	175631	91868.4	129414	222316	160471	132156	184402
	X - 12854			34538	LC/MS Pos	1380	405.2					10418	8314.6	10105	10060.6	9053.6	7441.9	12175.6	9732.7	9961.2	11556.2	11343.8	10051.3	13479.1	15363.6	19080.7	20109.9	11606.7	13626.5	8449.1	12293.7	9888.6	7035	9442.1	11625.2	8146.8	9084.3	9576	9860.6		10628.3		7897.5		11150.1	12459.4	10149.4	7973.2	15771.2
	X - 12855			34539	LC/MS Pos	1404	248.2					33333.6	24688.7	28464.7	18328.1	13653.3	25544.1	31202.4	21154.2	13278.3	24738.6	19616.7	19306.4	30677.7	19166	11031.3	15628.8	13904	17882.3	18021.3	21062.7	29696.2	26025.9	14608	11127.4	17617.7	24378.6	20204.7	14973.5	29078.2	38923.3	22120.5	20867.6	43910.2	30032.8	24643.7	35662.2	22012.2	23341.3
	X - 12860			34544	LC/MS Pos	2264	276.2					7481.4	7069	6886.7	3301.7	4980.5	9007.2	5348.7	3475.2	3676.9	6768.8		3386.3	7706.8	5348.7	3817.7	5078.1	4080.3	4726.3	7102.1	5846.6	8650.3	9390.8	3899.1	3656.2	6374.6		4721.7		5514.6		3889.6		8861.7	5189.5	5541	8563.9	5067.9
	X - 12896			34580	LC/MS Neg	1541	535.3					49066.2	11028.5	35344.8	16221.6	111257	12844.8	43446.7	39558.9	39962.2	29017.2	40063	23584.1	38160.1	19775.5	95840.2	40875.9	40764	69316.2	37496.4	31774.5	39032.7	39951.1	53352.8	76338.4	55383.5	76904.2	18389.9	83300.5	37435	66979.5	17704.8	35964.2	22710.6	66319.9	53736.8	41197.5	44838	60095.3
	X - 12953			34637	LC/MS Pos	1536	388.2					293973	314338	224633	204248	238752	167864	256267	207364	201463	195919	187502	207934	284739	150310	284692	228554	177616	246789	227170	167163	228702	194246	142720	204934	165208	172115	201278	268939	137323	203084	152147	149486	137352	186464	228078	215348	135482	219546
	X - 12986			34670	LC/MS Pos	3856	464					33661.3	40612.6	26840.4	23869.2	20458	24074.5	26785.8	15832	9292.1	23474.7	8855.8	6763.1		5418.8	7190.6	6482.5	6672.4	16614.9	8470.2	6991.8	11882.5	8855.8	7007.8	20459.8		7868.4		13024.7		8766.2	5081.9		5150.5	6461.3		9747.5		6225.5
	X - 12991			34675	GC/MS	1709	146					2783908	2.56283e+06	2.41605e+06	3.51393e+06	1.9039e+06	2.78339e+06	934903	2.42011e+06	4.15295e+06	3.26934e+06	3.89893e+06	2.88162e+06	5206889	3.2464e+06	2.20787e+06	3.14277e+06	3.90583e+06	3.23029e+06	3.14399e+06	2.9238e+06	5.27082e+06	3.41133e+06	3.3327e+06	3.32322e+06	5126493	3345440	2.65866e+06	3.33545e+06	3.70766e+06	3.28742e+06	2.40482e+06	3.06708e+06	2.39765e+06	3.24656e+06	2.00593e+06	2.86163e+06	5409628	3.25702e+06
	X - 12992			34676	LC/MS Pos	1480	429					573067	600914	581046	463214	365724	667920	601216	675458	360087	416671	322742	316025	405759	309877	348249	270821	287497	322649	420647	388655	265628	267251	324667	350213	368444	401971	377326	393217	401109	302572	323127	337279	270622	249144	315930	387257	235698	325229
	X - 13007			34692	LC/MS Neg	4584	329.3					191046	104103	183456	80590.4	122522	114940	183815	182108	27383	20151.7	40102.9	71258.9	29627.1	5926	37290.5	22026.8	39383.4	29516.2	61211.5	56556.1	66715.3	87079.9	36784.7	25299.2	39100.3	44680.9	37636	21463.2	89597.5	43451.7	49121.9	83684.2	71336.3	36813.2	54400.2	86460.5	64864.6	46966
	X - 13073			34765	LC/MS Neg	5182	293.3					83202.4	45730.9	63677.1	46543.7	83039.9	39677.7	69796.1	93725.9					5973.6	4594.4	2813.7		15682.2	17400.3	13336.6	14059.6	15414.9	11935.6	15691.3	17761	10754.7	17433.9	8221.1	10663.8	14155.6	14981.8	5914.8	13895.6	8991.5	11314.7	16653.1	15548.6	29137.1	15552.3
	X - 13084			34776	LC/MS Neg	760	337.2					10943.6	18074.1	12181.7	14849.1	8544.1	18606.8	9928.9	11330.1	8466.9	9659.2	13992.7	8384.1	9312.2	9255.3	10945.3	11634.6	11085.1	9495.3	12673.9	10703.4	11247	7123.3		12208.6	7913.6	10013.9	10426.5	11016.6	8822	9318.2	7187.6	13797	8829.1	8159.1	10253.6	7928.6	9233	7772.2
	X - 13149			34841	LC/MS Neg	6333	311.3					548232	450617	166704	223675	206268	344500	143487	297826	339300	291846	315568	327510	584050	1.11339e+06	478780	355681	129893	260477	661573	317030	169698	260241	163351	284521	569088	528431	370225	417141	210114	327358	277195	514388	355154	234409	382415	496172	205794	279674
	X - 13176			34868	LC/MS Pos	5448	500.1						89606.6		163774		89947.3											297896	255830	447710	245630	116668	262500	202350	205808	155955	241235	332480	293234	288911	293325	161924	212082	62602	291120	374082	201138	24719.8	333594
	X - 13215			34912	LC/MS Neg	5179	149.2					33949.3	18779.8	12063.2	19687.2	35901.9	23903	18424.5	24172.8	19057.6	21480.6	20687.5	17177.9	29940.2	12505.1	38301.3	16904.1	15394	25900.6	30982.7	16383.7	11923.9	20057.9	25539.2	27055.1	45751.7	26759.1	14753.4	25722.4	13049.2	29870.7	11350	17052	15950.7	21055.2	26870.3	15636.1	18644.4	16969.8
	X - 13230			34927	LC/MS Neg	674	161					49705.1	117458	55371.8	91456.9	172430		279760	83276.4	132061	145967	235113	77710.7	206635	199444	99568.8	191710	74295.7	114889	105535	124099	76182.1	92564.8	223790	216914	240088	177615	75073.3	120849	74927.4	200038	125071	145151	134466	81182.7	60491.4	128566	214976	202971
	X - 13387			35087	LC/MS Pos	3151	778.2					10832	13535.1	29592.4	42576.6	18446.7	28949.2	34177.2	13760	5696.2	8025.4	13821.9	9420.8	12086.1		16470.6	8972.4	4391.1	9305.9	5249.4	7914.3	6392.5	10778.4	9150.2		12988.1	29086.9	6408.1	9287.7	8739.6	10008.1	4825.2	10811.7	2305.6	9196.9	13905.6	8671.5	5315.3	9424.2
	X - 13404			35113	LC/MS Pos	2894	770.9						30729.1	4347.5	31354.5	15110.1	26186.5		8058.9	10145.5	87466.6	69953.8	35977.8	53429.8	13781.3	46861.1	59537.6	22915.6	14389.2	25722.8	19665.2	9441.8	9493.6	11622.4	14420.7	11479.5	24606.4	25268.7	32284.8	27235.4	28437.1		19057.2		24393.8	17203.1	13854.9		21437.4
	X - 13409			35124	LC/MS Pos	2897	792.3					18207	51833.4		62928.1	19086.4	53068.4		19545.5	25125.3	119090	115191	66373.8	73870.5	20613.6	32852.6	81157.3	36605.9	22751.6	43645.7	38560.7	17942	26417.9	18610.2	32514	18327.5	35781.8	40687.5	46630.6	124532	36632		31540		36579.9	38512.2	17825.1		40557.9
	X - 13411			35134	LC/MS Neg	3216	743.4					5632.3	5750.2	5876.5	7504.4		6575	7737.6	7010.2		4847.9	5735.2	5949.2	6801.5	5023.7		6301.4		7043.3	5092	5453.4	6305.3	6811.7		6836.2		6604.3		4561.9	7490.8	5164.9		6067.5		5438.4		6776.2	7069.8	6426
	X - 13414			35140	LC/MS Pos	2999	745.4					23997.8	15279.8	18696.6	18199.2	12188.6	14577.8	28957.4	17361.6	7307.4	9379.4	16094.8	15275	22975.6	8684.3	13871.3	12846.3	8696.1	16328.8	14499.4	12150.3	24878.3	14264.3	13914.8	15921.8	9073.8	15363.1	9883.1	11033.4	22434.7	12598.2	13886.4	12631	15579.9	12437.4	12904.4	14149.9	17064.1	15245.3
	X - 13418			35148	LC/MS Pos	3181	759.2					41366	44294.7	75920.2	114570	53317.4	59494.2	103675	36803.3	16302.5	19259.7	29648.3	20790.6	33279.3	5815.9	45210.3	32673.6	20025.5	28197.4	16635.5	11395.5	16094.6	26999.4	22894.2	29353.5	22453.3	49682.3	31043.8	40070	33670.5	19957.4	14919.4	24200.4	14656.2	20890.9	37707.4	21626.1	14599.6	25543.1
	X - 13420			35152	LC/MS Pos	4125	769.2						104592		131828		135576		9188.9	22319.2	22331.9	35771.4	12872	30088.4	12311.7	37002.1	45718	20379.9	29847.9	40352.3	27294.8	4952.8	15467.6	17196.7		13123.5	26878.5	9428.5	30904.4	50007.5	21657	25935.6	18792.4		25922.9	20592.3	19127.8		22163.3
	X - 13496			35270	GC/MS	2103.4	372.2					322354	357597	370609	319794	321031	291323	392309	350450	167761	173611	146209	145496	196212	204005	171181	248445	212362	253693	154556	179863	192529	164918	197405	189612	141094	246360	151137	232505	204966	232694	224953	162756	121104	157944	220734	181822	204934	122415
	X - 13502			35276	LC/MS Pos	874	306.1					33062.2	40462.8	112338	50930.8	41102.1	37034.1	87525.1	32813.7	33675.7	16652.3	36591.3	48568	41187.7	24158.8	42071.8	31893.1	20034.4	24801.3	24642	14553.2	23790.6	22381.3	19224.9	26736	22833.5	35650	39568.7	27612.2	22386.1	32442.4	15798.8	30092	10989	17391.7	35141.2	35656.4	18152.9	17878.8
	X - 13543			35321	LC/MS Pos	1096	484.1					4232.6	3570.8	3875.5		3750.6		5360.6		4243.1	3856.9	7976.6	16897.2	11631	9583.2	7177.4	11146.2	5818.5		7604.1	9099.4	6161.7	7891.8	2547.7		5003.9		5205.2		2278.5	4373.1	3886.3	5104.5	4064.2	3625.7	6776.6	4665	3529.5	6972.9
	X - 13555			35333	LC/MS Neg	1543	258													7325.6		6080.3	6005.3	11799.9		7126.1	2845.7	7892.7		8301.5	5697.4		4918.8	5241.9		6070.4	10807.8	5608.1			10004.9		8150.8		6309.4	3907.3	4600.2		6248.8
	X - 13557			35335	LC/MS Neg	3611	252					35065.2	20094	24544.8	19740.1	25744.4	19667.8	30691.3	36955.1	11247.6	25617	19984.9	23250.6	7121.6	7174.6	9788.8	11993.9	37832.3	33778.1	52780	52198.2	55357.8	76790.7	32767	28232.2	53522.1	61298.1	51964.6	36132.6	103174	76942.7	61006.8	81755.3	80810.9	52240.3	60292.7	87654.9	78318	70745.2
	X - 13560			35338	LC/MS Neg	5220	367.3					33889.6	19690.3	15730.6	31021.9	41927.9	20598.5	28529.8	32175.6	39927.4	35374	42298.7	29920.9	21929.9	26392.8	47408.7		39768.3	105984	37652.4	64989.7	31049	33481.9	51156.2	99901.2	52733.4	75848.5	16798.8	37909.5	27490.1	35135.3	13956.4	43385.2	28681.3	76354.6	21350.9	31460.4	36380.9	38083.5
	X - 13709			35518	LC/MS Pos	1938	302.1					9533.2		10165.5		8058.9		8583.3	6812.8	24370.8	51493.2	28863.5	23933.4	36462.5	27534.2	73777.7	33367.1	53352.3	42023.3	49863.2	47225.6	70428.7	43038	42818.9	52148.4	44588.1	48339.6	57701.9	60167.6	85428.2	49168.5	65346.2	65904.7	52026.6	61082.1	81714.8	84189.7	67161.1	41203.1
	X - 13743			35553	LC/MS Pos	2363	276.2					12152.5	10534	15467.4	8376.8	9601.8	7380.1	15948	17369.9	9211.8	10230.2	7142.5	8300.9	10041	12308.8	10386.2	10943.8	15940.3	12362.8	16677.9	11348.1	21275.1	13941.1	8207.8	10927.6	11734.5	11437.5	10887	9841.5	11405	12387.8	8894.7	8606.3	20665.2	15172.3	13351	15501	9379.7	16701.3
	X - 13819			35646	LC/MS Neg	4636	327.3					8406.4		12554.3		5231.7	4411.2	11485.8	5205.4				2138							1559		2971.5	3253.7							3785.6		2139.2	2375	3516.2		1916.2	3778.7	3250.5
	X - 13859			35754	LC/MS Neg	721	286.1					132072	109236	95087	110916	123709	106523	91753.9	115461	166674	158691	156487	148854	153517	130837	146888	136280	157717	184300	182264	149284	157800	143078	130845	197563	162248	106976	146898	169362	127900	148764	116153	147281	123318	169668	149146	152577	150562	162031
	X - 13872			35767	LC/MS Neg	5125	339.2					17440.3	6843.8	9400.4	12297	25708.8	10534.2	14573.2	19870.3	20153	16613	22886.1	22313.2	24418.1	19896.4	26082.8	24727.7	27012.1	30298.3	22574.2	16523.7	20395.9	21412.5	28182.2	23546.3	31564.9	22278.5	20283.2	18442	12812.4	21583.7	15621.5	21869.5	16294.9	26091.8	20913	16872	18597.9	23693.1
	X - 14092			36016	LC/MS Pos	970	245.2					11983.6	11776.9	13967.5	12461.1	14271.8	10637.1	12429.3	16043.2	11857.7	13060.7	12600.3	8280.2	13960.2	13949.2	19189	15744	16377	19522.7	11887.6	13600.8	15233.2	12217.5	19180.6	23268.4	13589.9	15667.5	10757.5	21180.1	9613.3	18663.9	10107.7	9658	8502.7	16108.5	16454.9	13212.6	14800.8	19907.3
	X - 14567			36494	LC/MS Neg	5924	219.3					882445	322654	274921	344351	515795	294392	276386	351987	244677	262935	542503	250870	670615	237383	760742	295119	237766	393258	768042	307803	205203	327118	326334	444925	754794	453095	239724	415319	206586	374734	212697	302783	335040	389146	785190	346910	273797	334256
	X - 14619			36546	LC/MS Pos	849	160.2					164038	53543.2	51739.7	75464.5	93738.8	62099.6	75484.9	120680	40713.4	10157.9	57146.6	73651.4	55321.2	33342.7	82774.9	92347.1	144756	97476.3	66188.9	95010.2	52837.3	157435	84782.6	107355	90382.7	243124	111785	43386.6	74359.3	59780.2	122375	184037	82513.3	73775.9	174375	157230	25840.8	75240.3
	X - 14625			36552	LC/MS Neg	742	308.1					13092.1	16548.3	18626.9	13972.1	14962.7	14415.1	16888.9	14847.7	9771.8	9933.9	11667.7	8967	13386.9	6395		13154.4	12282.2	14687.4	15370.5	9479.6	11754	12838.3			8390.5	12094.6	13397.6	17850.9	12838.3			11808	12410.2		13359.4	13002.3	10413.8	8179.3
	X - 14629			36556	LC/MS Neg	4565	296.8					18629.4	23532.4	31865.1	40515.1	30241.4	34314.8	34022.5	30478.8	30163.1	49695.1	29174	53097.6	33510.1	45326.7	26263.2	26078	25504.9	39699	29183	20785.2	15739.3	24030.1	17378	29707.7	30023.4	21143.3	28854.1	35508.9	40089.3	29605	33893.7	42497.7	14168.3	29061.4	30914.8	43652.3	36463.4	19172.9
	X - 14837			36854	LC/MS Pos	1497	233.1					13911.6	21075.4	12736.7	22104	22638.6	18328.3	21109.1	21881.9	28488.6	22186	26075.2	27784.7	30577.1	30730.3	37074.2	42323.7	23227.4	23091.3	14700.2	20847.4	16566.4	17313.8	29193.8	30845.5	25575.4	43190.6	33076.9	31298	19942.5	41608.3	13243.3	25527.5		18708.4	45688.4	19549.8	21640.8	27608.8
	X - 14839			36860	LC/MS Pos	1919	144.2					31790.3	25725.2	16008.3	37308.5	21075.7	13808.8	15574.2	36818	12018.1	12386.9			14769.1			13655.3	9688.7	15003.2			15256.4		17172.7			21259.8		10771.2	9116.2	10841.5	9823.7	26123.6			15237.3	18487.1	13119.2	10138.7
	X - 15124			37265	LC/MS Pos	1776	300					49322.7	82268	67807.3	98962.4	62465.9	78474.4	64158.5	65478.2	49644.1	31185.5	29336.7	31668	49779.1	30967.5	89061	56268.8	67972.1	87552.2	55653.2	45339.6	31607.1	44387.3	51829.3	73466.4	61767.2	76804.4	67594.8	69804	20174.7	32365.1	35499.1	42443	12931.6	34863.3	61124.7	57362.1	15517.8	33983
	X - 15136			37277	LC/MS Pos	4063	243.1					59848.1	58077.2	80000.6	61822	41030.5	60083.7	54820.8	52191.8	41986.3	37084.7	43536.7	39716.2	54530.7	31787.9	54208.9	45124.4	60902.6	53115.1	59604.5	47131.1	65986.6	39797	47157.1	56956.3	44840.1	58538.6	59054.2	56523.9	48417.6	60977.6	44121.9	51663.4	51098	42217.2	56738.2	60134.5	49098.2	54958.9
	X - 15197			37338	LC/MS Pos	1788	323.3					19639.4	18717.8	17801.6	17090	17426.9	13693	17638.9	12898.4	10959.9	22757	23357.6	19334.2	25765.7	18336.2	34438.3	22743.6	17158.8	44195.6	16464.3	13245.3	20138.6	13545.2	19379.1	60582.8	17959	20582.5	14263.3	45583.6	15124.3	20429	12450.1	14236.2	11473.4	11475.2	17787.3	16516	12112.6	12971
	X - 15222			37364	LC/MS Neg	5138	211.2					24037.1	12359.6	12926.7	19065.8	31578.9	13447.5	15321.6	17127.2	14470.6	11801.7	17264.4	12026.4	19254.1	14173.9	29507	15271.3	16738.5	19677.3	25346.6	22296.2	13925	21747.8	21980.6	25629.7	31000.9	21719.8	12533.5	18101.2	14301.7	20577.4	9576.6	17962.6	15797.3	25756	22265.7	16431.8	17889.8	17191.6
	X - 15255			37397	LC/MS Pos	1267	250.1					136298	56327.7	44580.5	60615.2	126499	49738.8	46715.3	81652.6	57723.6	120745	46772.1	61984.9	72876.6	56886.7	108977	82502.3	78189.4	88935.7	73917.6	67668.6	83284.4	59360.1	106967	79821.2	74824.6	114197	83927.3	122280	75063.2	169646	108381	113768	48034.1	88835.1	86634.3	73752.3	117463	95478.4
	X - 15301			37548	LC/MS Neg	4991	311.1					13369	2728.9	3684.4	7386.1	17834.3	6174.2	8522.9	14129.7	9748.2	9403.7	13019.7	10552.7	10630.9	6971.7	13100.7	13611.8	15883.4	17007.8	14042.5	11490.1	15291.8	14656.1	14769.4	17666.2	14778.9	18198.2	9902.6	13269.6	12071.6	13200.1	12765.8	15330.6	12958	15308.4	14058.7	9986.2	14075.4	13696
	X - 15312			37559	LC/MS Pos	3079	331.9					201161	86159.4	72870.2	72775.4	136764	83568.6	89137.5	147436	115919	202995	86538.4	102233	110417	92634.5	146962	128252	120748	137314	125430	115649	179611	97266.3	141167	115843	106611	124064	119026	192656	157395	184282	155802	163000	150860	147888	134404	157902	178412	156041
	X - 15317			37564	LC/MS Pos	1595	314					39415	27517.9	14598.9	25808.5	45030.5	18502.4	15833.8	33288.4	24251.5	45106.8	19460.3	26706.8	35300.3	27585.6	45942.3	32449.9	32940	44878.3	30256.4	26572.5	33740.7	21547.4	39739.2	40220.5	27737.6	45892.3	26444.2	54822	31700.3	56694.5	37266.8	39917.8	17641.6	41301.2	32798.3	29729	36198.2	41240.4
	X - 15321			37568	LC/MS Pos	3379	516.1					38204.5	30562.5	46364.1	40134.7	24116	28094.1	50384	38063.8	16648.9	12895.6	31151.3	24373.3	25949.4	15101.6	26801.4	38370.3	24203.3	27746.3	19947.2	23946	25556	19888.5	16942.2	26255.3	20237.6	36772.7	26692.8	15595.5	18338.4	19547.6	19684.3	22955.2	21751	19106.4	43350.2	22814.4	14845.3	28879.2
	X - 15346			37593	LC/MS Pos	4148	366.1					34865.9	18113.1	11972.3	20026.4	57488.1	15023.3	15604.3	44878.8	44230	51096.6	71211.2	52102.5	77493.1	108303	92410.7	76328.7	58688.1	56637.2	59841.8	53234.1	34916	36990.6	55750.4	50126.5	41772.7	54277.5	62134	43890.9	39504.4	36144.5	32918.8	51334.4	23591.2	42127.4	46318.5	39133.7	21597.8	45669.6
	X - 15347			37594	LC/MS Pos	4228	312.2					368515	127197	148060	186345	320492	154818	242352	386897	343139	96689	309490	525291	501461	304034	491312	549288	545613	448760	418423	479599	279899	421915	294926	399818	374543	673014	485569	218436	292773	149437	347962	544064	307176	287562	407817	392248	111222	304204
	X - 15415			37663	LC/MS Neg	3086	330					23989.8	15026.6	16271.8	13629.4	35894.8	13465.2	17113	22932.7	22217.8	30706.5	16913.5	16548.8	21739.8	13739.8	26592.4	17247.8	21903.7	22984.4	21573	15911	20503	14341.7	29731.9	19425.8	24271.4	23745.6	16594.5	26332.9	27238.8	30667.8	27092.4	23075.4	16737.7	24296.6	21072.1	24780.5	39578	23363.2
	X - 15494			37742	LC/MS Neg	2038	572.2					4476.4	4747.6	5999.8	5970.1	6579.8	3300	4932.1	4912.9		3729.4		3015.8		3246.5	4140.1	3308.4	2979.5	3351.1	3383.1	3003.1		4080	3123.5	4137.2		8895.7		4522.2	4378.3	3244.5	3349.3	6312.1		3447.9	3071.9	5295.8	2745.4	3793.8
	X - 15507			37755	LC/MS Pos	1194	148.1					141206	93638.8	153968	127970	104623	122681	152015	139508	111324	38745.9	76586.1	111335	155538	69850.9	137411	156828	130160	135877	129006	106667	90744.6	108356	78866.4	117460	88390.9	123793	138957	88245.4	64398.8	57900.5	75822.6	115873	84822.1	84418.1	120748	107591	36363.9	83429.8
	X - 15513			37761	LC/MS Neg	1280	248.1					10254		5712.6	5847	13206.5	4957.3	4247.4	8655.8	5952.6	9726.4	3957.7		6197.4		10911.8	7180	10227.9	9897.5	8386.3		8882		11265	7085.2	7264.7	15812.9	8254.2	12200.9	7742.7	14564	12406.7	13953.5	4424.9	7643.1	10004.2	8634.2	11027.6	7689.5
	X - 15515			37763	LC/MS Neg	1754	262.1					26186.3	12000.8	11212.4	12756	33460.9	11029.3	10697	21769.3	17228.4	31277	10423.2	14094.1	15640.3	14617.3	29138.2	18471.2	19559.3	20941	21168	14700.8	17510.7	9581.3	25258.2	18271.2	18555.6	25292.2	18186.9	25687.4	14901.3	38317.1	24300.8	27555.7	10003.4	18478.8	17566.5	17869.8	27203	19081.6
	X - 15520			37768	LC/MS Pos	1859	478.1					64803.5	50887.3	50523.2	50349.8	46965.7	56751.2	65634.8	72150	50265.3	21605.5	67812.3	101459	75853.8	25737	69011	64012.3	56891	43090.1	77562.6	83147.8	68739	66426	48553.5	22175	54617.4	115671	88999.7	52095.6	81085.9	97270.6	62890.1	121977	81790.1	61982.7	97573.1	113712	60823.7	72995.5
	X - 15523			37771	LC/MS Neg	4203	309.1					60092.8	27504.3	30731	38905.1	98522	20293.4	17529.6	37702.1	4732.7	7568.9	16032.4	6749.2	8669.3	3786.1	14108.5	9165.4	6723.3	8191.6	8898	6003.4	6212.9	7213.4	6031.5	9140.6	5570.5	5680.7	5918.5	5880.1	6967.9	6991.3	7745.9	8319.7	4854.2	4912	7813.1	3838.8	5888.4	7500.4
	X - 15528			37776	LC/MS Pos	2175	170.1					34371.5	33460.6	14482.3	16126.4	10588.4	11380.2	16046.2	20754.6	6975			20001.2					19988.2	20163.6	23253.8	24959.3	32761	22120	27330.5		23310.3	28231.5	28336.8	20277.9	40223.8	28731.8	32455.1	30140.7	27407.2	21476.5	26809.5	35416.7	23539.6	29053.5
	X - 15552			37801	LC/MS Pos	3258	789.1					126075	51466	79530.1	59313	115147	43520.6	118761	56419.1	52368.4	52471.4	81824.6	61446.8	67448.1	30634.5	107122	45230.7	46797.4	52015	49422.7	39386.4	36741.7	34135.7	30055.5	38205.5	58372.4	51368.4	29881.8	54684	39395.8	50422.8	19765.1	39133.5	26419.3	54046.4	56300	44851.5	39919.4	67318.8
	X - 15555			37804	LC/MS Pos	3695	464					53610.4	45269	86321.9	35025.6	30558.4	38392.5	65549.4	49707.8	10639.8	28443.2	26153	16994.4		7455.2	14701.2	16310.7	17902.8	24701.2	22959.6	17721.2	33053.1	26769.9	13496.2	21331.1	8010.6	10773.2		16423.1	11532.4	12640.4	13756.2	9041.6	21258.1	18477.7	17094.8	17474	13182.5	18072.3
	X - 15598			37847	LC/MS Neg	2468	188.1					2497.8	1002.5		1178.9	2713.7			2981.8	4778	3768.2	3643.4	3937.5	4283.2	5385.9	4364.7	3418	5617.5	6972.7	4726.4	4169.6	3172.8	3887	4729.1	7524.7	5444.8	3468.7	4664.1	5046.6	3011	4753.3	4056.1	4476.4	2251.6	5374.1	3512.3	4237.3	3982.7	4855.9
	X - 15650			37899	LC/MS Neg	4146	150.2					14767.3	9659.1	9101.9	14832.8	13887.2	10920.7	11043.4	13404.9	10061.3	9517.3	9316.2	7209.9	11095.3	7790.2	13910	10653.4	11176.5	13761.6	14490.2	11351	9664.1	8735.5	15628.2	14838.1	17579.8	12578.7	9298.1	12217	9707.4	11615.4	9725.6	10768.5	7438.8	12755.4	12766.5	13236.1	11199.9	9512.1
	X - 15675			37924	LC/MS Neg	5116	311.2					78438.1	22234.3	94714.4	28514.7	59845.2	19984.2	66215.5	48581.4	4491.1	7843.5	7408.4	10099.7	4774	8568.5	8044.9	14006.7	11972.8	11463.1	14546.9	16437.9	27259.8	40519.3	19107.7	15332.3	8820.5	15852.4	7653.2	12553.1	21799.5	16078.7	15995.1	24171	23565.7	16878	17320.8	20562.4	53278.9	20018.8
	X - 15928			38358	LC/MS Pos	2139	422					15116.1	10726.8	27201	17426.2	13037.8	9946.8	26427.7	16304.4		5755.6							12510.8	19504.2	17766.9	15500.8	30604.3	23256.8	13740	17685.7	17190.3	23670.3	21773.7	19499.1	29341.3	25268.4	17238.8	18525.6	25400.4	22191.7	25572	27565.3	17470.7	31194
	X - 15931			38361	LC/MS Pos	3583	460.1					16061.3	10374.5	24792.8	11026.1	12366.3	7999.1	31777	20365.8			4430.3					2968.9	22874.2	24934.1	27814	28194.9	32020.3	36378.2	10220.2	15590.2	32237.1	28063.8	24934.1	9577.4	42864	16746.7	18751.7	29256.2	65025.1	26588.1	32847	51744.1	14606.1	33522.1
	X - 15933			38363	LC/MS Pos	4224	254.1					43551.7	23622.6	25214	18052.4	21985.5	19298.1	34168	36359.4	10340.2	23745.8	19866.8	25204	11215.5	6144.5	13727.1	13683	34771.4	32716.7	46662.6	65385.9	84779.4	66927.3	30231.2	28465.7	38434	55598.9	70159.4	36846	108822	71004.9	58100.4	77953.9	113486	43691.5	60942.3	83054.2	68148.8	60893.7
	X - 16063			38505	LC/MS Neg	4770	341.1					20608.9	11483.4	9691	12256	25877	10687.5	9856.8	20562.9	23449.7	29096.5	25958.1	26375.6	31060.2	37264.2	38998.9	36208.6	21612.1	23012	28501.7	25378.3	21746.2	18543.6	18260.7	19392.8	18177	16771.4	19716.1	16933.6	13735.6	21674.3	18764	24488.7	13606.4	16020.2	18636.2	19762.2	18694.8	25837.2
	X - 16065			38508	LC/MS Neg	1364	442.2					7369.5		3259.5		9310.2		5640.5	4297.5	7083.9	4336.7	9334.2	11317.2	8217.7	6114.3	14139.3	8934.6	6072.1	3620.4	7354.1	7955.2	4909.5	6853.8	5002.7	1931.4	6089.8	10514.6	2924.4	3568	6871.5	11436.3	3595.4	10250.5	5085.9	8560.9	7740.8	5448.3	6836.2	9378.7
	X - 16103			38546	LC/MS Neg	659.1	99.3					163184	183412	163068	233539	225640	184594	233225	145815	207391	160082	234060	150375	144687	217016	180888	180089	170934	177570	198920	172904	121629	227735	256983	174710	155987	164008	163027	183696	225171	201654	167972	187576	143298	203342	182613	158664	221817	197262
	X - 16186			38744	LC/MS Pos	2264.8	549.3					10504.9	4198.4	8039.5	10024.4	23479.3		11702.9	5496.4	8692.7	32714.5	23426.6	14634.3	16748.2	24386.4	23593.1	20217.3			3363.5	4923			3886.3	9598.8		7026.8		7822.1		15378.8				8363	3049.8	5102.2		11817.6
	X - 16209			38775	LC/MS Neg	5168.9	271.2					13603.9	12294.9	12590.2	14327.7	19756.4	12773.5	13649.8	11527.1	14086.8	14248.2	14263.8	11859.9	14598.7	13808.7	17350.5	17576.4	13400.1	17666.4	14616.7	12226.9	13748.8	12767.1	15388.9	15401.1	14757.2	11979.4	11616	14215	13116.7	14026.9	11491.9	14446.6	12329.8	15768.6	15295.5	13182.6	11950.6	16040.3
	X - 16247			38815	LC/MS Neg	1086.6	208.1											5733.6	9295.6				3630.6					9137	6332.9		9141.7	11613.1	8275.4	7128.5	5836.1		10363.7	9300.4	7950.9	11454.1	11376.9	10703.2	10221.6		8589.5		11594.9	4930.9	9775.8
	X - 16249			38817	LC/MS Neg	3505.5	245.2					22187.6	22989	28995.3	13656.3	15334.7	21769.7	27361.7	20291.7	8798.7	12602.3	17590.8	15277.1	3210.5	4851	9996.7	8132.2	11550.4	11049.8	23393.9	18999.6	19529	22636.4	13441.7	8396.5	8546.8	9069.8	7859.2	6272.3	12478.7	11082.1	10283	10881.3	14249.1	12227.5	11871.8	20680.4	12351.2	13037.3
	X - 16261			38830	LC/MS Neg	2251.2	415.4					18592.4	18168	19176.2	21241.2	28616.2	18862.2	18291.4	18653	17391.1	17840.8	18035.5	13271.9	22005.6		19784.5	21171.6	15180.1		17199.4	14362.4	16474.3			18110.7	17840.8	19435.8	15082.9	14683.4	12505.4	16845.3	15096.7	15100.8	15602.3	15632.7	20735.8	18829.2	15445	15483.5
	X - 16277			38846	GC/MS	1938.6	327.2					29834		12778.5		33653.3		22122		192800	200487	176808	148709	204631	471972	223424	158694	133598	138377	119106	129679	156392	111091	143346	134041	107479	95229.3	106047	79299.2	109456	103534	66050.8	88719.4	144660	72125.9	117630	85953.2	121665	132562
	X - 16397			38966	LC/MS Pos	2200.8	248.1					98311.1	27077.3	68910.4	66352.8	79172.4	30143.7	85594	62296.5	56688.1	57661.2	35057.7	46660.6	54377.9	57482.9	79632.4	45469.4	51450.1	37744.9	36715.4	29156.3	32067.5	35219	47230.1	46265.1	29937.7	69729.8	32699.4	55479.7	41632.7	32694.2	29954.9	36247.4	31644.7	17573.1	41581.6	60883.6	37439.7	24395.4
	X - 16566			39139	LC/MS Neg	3027	404.2					3133.4	4439.7	4394.5	8213.3		3849.8	6293	5252.8	3305.1															2428.9		2783.5		2587.9
	X - 16580			39153	LC/MS Pos	1681.8	222					136714	40981	101534	72108.5	85413.8	54431.5	103922	129947	246641	207127	215216	232860	292666	271271	394608	256701	309396	302986	241210	178689	209778	209878	256031	321609	173201	298654	258742	270481	232662	248826	220659	234485	201383	185039	329031	342491	222080	184997
	X - 16581			39154	LC/MS Pos	2233.2	304.1					141590	94116.4	156488	174715	65481.1	91693.5	136142	109270	110416	88982.2	47335	67123.9	92301.5	60131.2	107286	57368.6	79377.8	67104.3	63637.1	107569	59592.1	71191.3	64256.5	138567	65913.2	154177	91539.7	202927	171901	92658.4	156938	102308	53818	90653.3	129204	182063	92050.4	64785
	X - 16595			39168	LC/MS Pos	4049.8	152.1					15624.7	18767.8	21880.6	22304.9	24259.3	14655.1	20094.4	20178.8	15237.2		12832.7	13708.4		19722.3	24616.2	22707.2	26291.6	27671	22303.3	18789.4	17462.3	29702.9	20728.2	24063.3	24337.7	25133.1	24239.2	18930.4	15673.7	21456.2	18307.7	28521.7	20795.8	46612.2	24217.6	21018.2	23031.7
	X - 16606			39179	LC/MS Neg	2143.6	253.1					5576.6	4860.7	6824.4	3241	5049.7	3714	6688.9	7795.3				1286.6						3656.1	4555.5	6622.7	7480	9014.9		3008	9252.1	12474.4	8407.5	6505	18442.7	16630.1	8110.7	16905.6	9144.6	9865.3	10003.8	17084.2	10861.1	12625.9
	X - 16607			39180	LC/MS Neg	4776.5	244.2					7858.4	1461.1		2496.2	8266.3	2006.5		6767.9	12399.8	10205.4	13191.4	12586.5	17308.1	15100	14364.1	7273.1	13518.7	15653.3	15813.8	11252.4	9044.1	10108.3	9587	16974.3	16113.6	7461.3	6178.7	8683.4	8448	11337	7354.1	10112.1	9358.2	11848.6	10344.4	10126.8	9894.5	11457.9
	X - 16613			39186	LC/MS Neg	1914.2	170.1					10375.2	7208.8	7968.8	5466	9319.7	5026.3	8764.6	10688.4	1861.4	4243.4	3862.9	10867.9			3000.5	3271.6	9760.9	7629.3	11728.8	11038.5	13258.8	11485.9	10688.4	6753.1	12200.7	21097.4	11602.3	8262.4	19794.8	17380.7	13255.3	19273.5	11127.8	7310.9	14392.2	19078.7	15339.8	13803.5
	X - 16614			39187	LC/MS Neg	1985.1	202.1					9261.9	6266.5	9104.5	6608.9	8327.4	6701.6	8028.2	10940.6		5015.5	4111.7	4017.2				2503.4	8702.9	6233.7	11252	10696.5	11322.7	10280.4	7108.8	6788.6	9621.2	17592.7	12841.2	9621.2	16081	19282.4	12306.6	18393.5	10078.8	8717	11955.6	17850.4	10096.6	12723.2
	X - 16617			39190	LC/MS Neg	2805.1	218.1					18173.9	11005.4	14102.2	11771.2	16010.1	10225	14949.3	19963.9	4059	10497.1	7200.9	9863.5		4045.7	5353.2	5940.4	18998	14235	22360.1	26755.4	24183.4	23325.3	17520.5	12727.9	19938.2	36051.3	24960.8	19930.1	38245.8	42225.7	26915.3	41496.2	20300.7	18065.8	27111.2	35836.4	30280.1	28037.9
	X - 16619			39192	LC/MS Pos	1649	455.1					5692		6313.1	7775.9	6734.1	6447.9	4473.1		6464.4	6559.4	6484.3	8193.2	10467.7	9220.2	8696	11527.8	4724.4	5718.4	7388.8	8690	4030.3			4400.7	2816	4698	4099.7	4534.4		3148.2	3090.4		2960.5	4524.8		3926.6	3529.3	4500
	X - 16820			39401	LC/MS Neg	1378.2	899.4					7658	62094.8	92046.4	55078.5	11121.8	74809.7	38181.5	25364.6	18677.5	21546.7	12779.8	12075.1	16197.3	38583.2	14360.3	16902.8		7661.2	9299.1	14967.8	4825.2	6211		5048.5			3939.2	7992.2		4590.1		4543.1		6921.2	5060.3	6410.9		11950.8
	X - 16830			39411	LC/MS Pos	1332.2	991					20345.4	102176	90907	80666.6	8455.5	119269	73315.7	64976.3	21006.2	38801.7	16046.2	18195.8	21844.5	62609.4	9665.9	22403.7		12347.8	7633.7	28771.5	6682.4	17566.2		8598.7				28692.7		12371.3		3127.7		9431.1		13387		16514.3
	X - 16869			39450	LC/MS Neg	5179.8	330.2					4384.1	8867.4	5832.4	9654.4	10808.1	2288.9		9536	11652.6	70963.1	16198.6	11566.1	18392.7	40133	18372.7	25245.2	19905.4	81154.4	15879.6	11570.8	7428.5	11600.4	11645.5	148671	17959.5	14492.1	9723.4	103282		15924.1	12883.4	9460.4	4062.4	12393.6	17496.3	13373.3		16178.9
	X - 16972			39558	LC/MS Neg	4447.6	369.3						2205.8	1129.9		1831.6	3424.7		3888.4	7683.3	11204.6	8900.6	27168.7	17196.3	8292	15921.1	23472.9
	X - 17001			39632	LC/MS Pos	1729.5	288.2					15901.7	12680.9	16882.7	13639.9	15023.3	10823.8	15972.9	15253.2	128140	124558	91326.1	80225.3	128733	121363	183830	129779	196567	187856	150953	168739	174602	157407	158754	169514	146767	181180	157541	211303	207496	151184	206848	175742	160587	203841	210695	260090	188663	157309
	X - 17002			39633	LC/MS Pos	2206.5	450.2					77860.6	57722.7	70319.6	37656.6	34970.6	52588.2	69047	65683.1	12800.1	24793.3	24334.3	26480.2	3762.7	5598.4	14550.5	13064.5	62866.8	65620.2	55612.6	67116.9	109699	90548.3	60139.4	47363.6	55560.8	53450.7	40429.3	41482.4	48517.7	70131	49989.4	46394.4	69429.2	61205.1	63575.5	84725.1	63917.9	77723.3
	X - 17005			39636	LC/MS Pos	3443.9	478.2					55085.6	34542.8	46023.7	31043.4	28453.4	26490.3	43380.7	48772.5	4678.4	7992.7	6555.2	7135				5469.7	44950.6	44042.5	42647.4	50554.6	69194.5	61994.3	40575.2	38373.4	64523.8	79957.8	63675.7	52460.1	89312.1	97206.4	64654.8	78335.8	84328.5	67486.6	78149.5	112943	68150	86085.9
	X - 17006			39637	LC/MS Pos	4283.4	250.1					47970.4	43976.5	63138	51961.9	25777.6	48236.7	63610.3	38316.4									7863.4	7936.4	7189.9	9405.6	9862.8	9879	8198.7	8355.7	6388.5	13950.2	8418.6	9036.5	24302.4	11303.2	10475.9	9515.5	9895.1		15054	16952.5	8965.4	8998.8
	X - 17010			39641	LC/MS Neg	3169.5	189					35756.3	38977	49791	31760.5	23001.4	38609.9	43004.9	41446.9	12411.1	14728.5	18829.9	19819.5	3478.2	5651.5	9172.5	12788.2	20172.9	19820.7	29127.4	27135.8	29500.4	38316.8	20097.5	17567.1	12396.5	13975.8	11622	10456.5	19692.7	16899.1	12887.8	19417.8	20990.6	20542.5	17382.9	31780	19947.5	18855.7
	X - 17014			39645	LC/MS Neg	2768.7	169.1					4969.2	18462.1	12142.7	14294.9	4093.8	17621.3	13592.8	11751.7		3243.6		1692.1		2371.1		3616.2		1796.3						3566.6		3153.2		3844.2	3138.7			4186.8			2163.4	5319.5	848.2
	X - 17017			39648	LC/MS Neg	4605.1	229.1					15988	14211.7	17200.1	11331.1	15006.8	16814.8	16431	19109.8	5908.5	12718.3	12574.7	13175.4	6009.9	6562.7	11036.4	10579.2	13337	11716.8	13356.3	12344	14399.2	17858.7	14307.6	10140.7	11567.4	10468.1	6229.5	11809.3	11578.6	16066.4	9460	10270.2	11148.8	10831.4	12693.3	12753.2	10771.4	11791.6
	X - 17018			39649	LC/MS Neg	4030.9	227.1					6561.6	7588.7	8782.1	5025.7	5982.2	7541.3	9207.3	9846.8		5716.8	4473.6	4149.6				2527.3	4980.2	3220.4	4493.3	5825.3	7005.9	8075.1	3081.8	3052.7	2924	2824.1			5380.1	4844.3		3430.4	3636.2	3578.9	2410.1	8653.7	4546.2	4248
	X - 17019			39650	LC/MS Neg	4177.3	227.1					24826	21366.7	29921.3	15355.7	15474.5	19677.6	27455.9	27314.9	3628.1	5113.8	7126.2	7148.1			2532.4	2434.2	21971.7	18843.9	34040.6	34040.6	36048.6	38761.6	19864.2	17542.2	47920.7	62965.2	41130	38592.8	80339.1	76655.7	52672.5	78006.8	52341.2	44377.1	45775.8	79332.8	52187.7	53313.8
	X - 17022			39653	LC/MS Neg	4682.1	329.2					46291.9	25803.5	45799.8	24183.5	51295.3	28992.8	43400.9	46606.9	6539	4800	8943.2	12749.4	7290.5		7462	6783.4	14855.4	10746.2	16090.6	14800	17613.5	21603	14115.3	8258.5	15793.9	12539.6	10691.4	8430.5	21735.9	12750.3	12899.1	22337.8	14354.9	12786.6	14744.5	23127.6	17662.9	15464.9
	X - 17029			39660	LC/MS Pos	1616	366.2					52405	36854.7	70658	30178.4	44131.5	35447.2	90023.2	67458.9	8935		18243.4	10554.5	2482.3		13083.7	7463.3	63618.7	66754.8	55443.3	58085.4	74686.5	74144.3	47594.6	50217.8	96686.5	87210.8	69583.7	54256.4	97548.9	98638.7	67559.4	79814.4	94685.2	63002.3	86340.2	129456	60924.1	85696.7
	X - 17115			39752	LC/MS Neg	1308.7	316					5238.2	4274.7		5936.6	9286.7	3172.2		7271.8		7504.9		7493		4729	7381.5	10510	10682.4	9445.9	5942.2	7516.5	7116.4	6989	9150	9558.8	7639.8	14248.9	7752.8	10074.1	6883.3	11513.4	7299.1	10909.8		7427	7835.9	7404.9	6815.5	8075.8
	X - 17434			40259	GC/MS	1887.2	292.3					136479	133797	127980	121242	171572	136914	122785	154224	121352	110272	161299	138684	106395	82963	112498	131334	190910	133957	133218	144983	128858	108230	165930	181582	128957	342575	152386	154146	275678	108510	132962	191743	134536	87951.1	162127	199779	168030	102736
	X - 17501			40331	LC/MS Neg	5051.6	287.3					6050.7	3036.4	4051.2		5279		4587.9	4975.2	4830.5	5749	6373.6	7210.1		8140.1		4478	13657	15099.1	17548.6	16011.9	12125.5	15123.5	8599.6	9803.3	6679.1	9874.4	10208.2	6931.1	11819.4	10170.3	10615.2	16474	11788.2	9307.2	9469.5	13569.7	11040.3	13179.3
[truncated: 2 more columns]

## Sheet: ScaledImpData
											SAMPLE NAME	ORUN-00001-01	ORUN-00002-01	ORUN-00003-01	ORUN-00004-01	ORUN-00005-01	ORUN-00006-01	ORUN-00007-01	ORUN-00008-01	ORUN-00009-01	ORUN-00010-01	ORUN-00011-01	ORUN-00012-01	ORUN-00013-01	ORUN-00014-01	ORUN-00015-01	ORUN-00016-01	ORUN-00017-01	ORUN-00018-01	ORUN-00019-01	ORUN-00020-01	ORUN-00021-01	ORUN-00022-01	ORUN-00023-01	ORUN-00024-01	ORUN-00025-01	ORUN-00026-01	ORUN-00027-01	ORUN-00028-01	ORUN-00029-01	ORUN-00030-01	ORUN-00031-01	ORUN-00032-01	ORUN-00033-01	ORUN-00034-01	ORUN-00035-01	ORUN-00036-01	ORUN-00037-01	ORUN-00038-01
											CLIENT IDENTIFIER	33 509	34 510	35 511	36 512	37 513	38 514	39 515	40 516	1 517	2 518	3 519	4 520	5 521	6 522	7 523	8 524	9 525	10 526	11 527	12 528	13 529	14 530	15 531	16 532	17 533	18 534	19 535	20 536	21 537	22 538	23 539	24 540	25 541	26 542	27 543	28 544	29 545	30 546
											SAMPLE ID	898084	899096	898086	899118	898103	899097	898101	899105	898095	899111	898094	899099	898087	899115	898093	899110	898089	899119	898085	899098	898081	899107	898097	899114	898102	899106	898080	899112	898088	899113	898079	899102	898078	899121	898092	899103	898096	899120
											PARENT SAMPLE ID	887988	887989	887990	887991	887992	887993	887994	887995	887996	887997	887998	887999	888000	888001	888002	888003	888004	888005	888006	888007	888008	888009	888010	888011	888012	888013	888014	888015	888016	888017	888018	888019	888020	888021	888022	888023	888024	888025
											GROUP NUMBER	1	1	1	1	1	1	1	1	2	2	2	2	2	2	2	2	3	3	3	3	3	3	3	3	4	4	4	4	4	4	4	4	5	5	5	5	5	5
											COLOR	No Dye	No Dye	No Dye	No Dye	No Dye	No Dye	No Dye	No Dye	No Dye	No Dye	No Dye	No Dye	No Dye	No Dye	No Dye	No Dye	Yellow	Yellow	Yellow	Yellow	Yellow	Yellow	Yellow	Yellow	Red	Red	Red	Red	Red	Red	Red	Red	Blue	Blue	Blue	Blue	Blue	Blue
											RUN DAY	1	2	1	2	1	2	1	2	1	2	1	2	1	2	1	2	1	2	1	2	1	2	1	2	1	2	1	2	1	2	1	2	1	2	1	2	1	2
											BRADFORD PROTEIN	34.476	33.219	28.21	29.149	31.809	28.03	29.104	30.282	25.297	21.194	21.196	20.929	21.684	20.221	24.932	24.978	27.979	32.108	22.983	23.704	24.797	23.259	23.027	27.745	25.662	30.282	21.73	28.071	22.85	24.885	20.397	23.119	20.974	24.112	28.87	26.631	24.702	24.497
PATHWAY SORTORDER	BIOCHEMICAL NAME	SUPER PATHWAY	SUB PATHWAY	COMP ID	PLATFORM	RI	MASS	CAS	PUBCHEM	KEGG	Group HMDB	CHOW	CHOW	CHOW	CHOW	CHOW	CHOW	CHOW	CHOW	WD + Olive	WD + Olive	WD + Olive	WD + Olive	WD + Olive	WD + Olive	WD + Olive	WD + Olive	WD + EPA	WD + EPA	WD + EPA	WD + EPA	WD + EPA	WD + EPA	WD + EPA	WD + EPA	WD + DHA	WD + DHA	WD + DHA	WD + DHA	WD + DHA	WD + DHA	WD + DHA	WD + DHA	WD + EPA + DHA	WD + EPA + DHA	WD + EPA + DHA	WD + EPA + DHA	WD + EPA + DHA	WD + EPA + DHA
989	1,2-dipalmitoylglycerol	Lipid	Diacylglycerol	11953	GC/MS	2595	145	40290-32-2;	99931		HMDB07098	1	1.1066	1.19716	1	1.54323	1.15642	1.24194	1.22682	0.397066	0.396688	0.729354	0.266602	0.843773	0.905684	1.17476	0.526876	1.12879	1.26455	1.01858	1.32452	1.4873	0.823664	0.959023	0.546126	1.24883	1.25424	0.948047	1.1877	0.916634	0.266602	0.266602	0.833747	0.799325	0.266602	0.469885	0.266602	1.55081	1.05737
532	1,3-dihydroxyacetone	Carbohydrate	Glycolysis, gluconeogenesis, pyruvate metabolism	35963	GC/MS	1263	103	62147-49-3;	670	C00184	HMDB01882	1.47626	2.86676	3.30524	1.50746	0.558683	1.89652	1	1.21568	1.22567	2.07557	0.590664	0.885698	1.36143	1.22371	1.31838	1.04195	0.984675	0.685128	0.605778	0.841864	0.620195	1.03259	0.837548	0.572619	0.915541	0.840471	0.722007	1.33254	1.10761	0.834601	0.603027	1.56121	1.34397	0.858969	1.10034	0.835982	1.06469	0.967411
990	1,3-dipalmitoylglycerol	Lipid	Diacylglycerol	35728	GC/MS	2637	371.3	26657-95-4 ;	68149			0.15517	0.956991	1.49708	0.15517	1.22738	1.73168	0.915641	1.49299	1.11354	1.11337	0.844684	0.15517	0.706785	0.622629	1.18407	0.4177	0.910257	2.5052	0.757052	1.04301	1.43059	0.397442	1.04066	0.498464	1.13018	1.76394	1.15575	1.26297	1.17299	0.766914	0.520414	0.938792	0.959342	1.46582	0.633826	0.913932	1.48177	1.214
515	1,5-anhydroglucitol (1,5-AG)	Carbohydrate	Glycolysis, gluconeogenesis, pyruvate metabolism	20675	GC/MS	1788.7	217	154-58-5;		C07326	HMDB02712	1.13644	0.695508	1.84354	0.930046	1.08921	0.695508	1.22771	0.75412	1.04032	1.01203	0.801214	1.09042	0.935853	1.49342	1.22761	1.03807	1.1496	1.01305	0.862262	0.823534	0.988964	0.924507	0.853819	0.904428	0.695508	1.03004	1.09569	1.3006	1.01104	0.783157	1.12706	1.23766	0.774012	0.987966	0.962528	1.05922	0.915758	0.83679
636	10-heptadecenoate (17:1n7)	Lipid	Long chain fatty acid	33971	LC/MS Neg	5558	267.3	29743-97-3;	5312435			0.576754	0.321854	0.284404	0.265045	0.424327	0.362563	0.294778	0.572992	1.80381	1.49147	1.95415	1.51552	2.22001	2.40223	2.02548	1.64159	0.74772	0.964198	1.17277	1.00425	0.953958	0.83554	0.840068	0.916291	1.36534	0.995751	1.12322	1.03255	0.75129	1.10975	0.964309	1.08402	1.22713	1.00759	0.982702	0.882299	1.0173	1.01836
648	10-nonadecenoate (19:1n9)	Lipid	Long chain fatty acid	33972	LC/MS Neg	5775	295.4	73033-09-7;	5312513			1.08905	0.360846	0.209807	0.276921	0.642247	0.34014	0.271701	0.512505	2.27512	2.61659	2.66424	2.53421	3.96528	6.26306	4.07552	3.14744	0.706447	1.21647	2.13086	1.32882	0.910955	0.965329	0.874313	1.24588	1.30057	0.894441	0.891834	1.05653	0.537843	1.03467	0.632069	0.895326	1.11075	0.915847	1.23373	0.927144	0.88956	1.17992
838	12-dehydrocholate	Lipid	Bile acid metabolism	31887	LC/MS Neg	4866	405.4	2458-08-4;2458-08-4 ;	94235		HMDB00400	0.67598	0.930412	0.630857	1.06959	3.00988	0.378396	1.32402	2.70579	0.378396	0.378396	0.378396	0.378396	0.378396	0.378396	0.378396	0.378396	0.378396	0.378396	0.378396	0.378396	0.378396	0.378396	0.378396	0.378396	0.378396	0.378396	0.378396	0.378396	0.378396	0.378396	0.378396	0.378396	0.378396	0.378396	0.378396	0.378396	0.378396	0.378396
795	12-HETE	Lipid	Eicosanoid	37536	LC/MS Neg	5295	319.3	73837-14-6;			HMDB06111	1.87878	2.63291	0.924094	2.51406	1.63107	3.48938	1.20221	1.89316	2.21983	4.24679	2.95156	8.46054	2.06025	1.313	1.65732	9.65587	1.03964	0.342424	1.10151	0.809496	0.623803	1.21993	0.518576	0.38408	0.656604	0.621265	0.281545	0.551191	0.347865	0.589383	0.327981	1.1905	0.519287	0.508255	0.613555	0.800673	0.970235	0.544368
710	13-HODE + 9-HODE	Lipid	Fatty acid, monohydroxy	37752	LC/MS Neg	5247	295.2					4.88076	2.59027	3.1583	2.41459	4.79028	2.45989	3.83518	4.83089	0.722723	0.915043	0.959108	1.43157	1.01806	0.693688	1.19325	1.2965	0.768089	0.819459	1.16836	0.95004	0.967656	1.15461	0.840411	0.727423	0.867456	0.832865	0.522152	0.633695	1.06246	1.04702	0.626783	1.01689	0.693207	0.686806	1.04024	1.30109	1.69648	0.983109
643	13-octadecenoate (18:1n5)	Lipid	Long chain fatty acid	17804	GC/MS	1993.4	339.3	13126-39-1;	5312441			0.218576	0.218576	0.218576	0.218576	0.500855	0.218576	0.283075	0.409607	1.17243	0.618357	1.33658	1.29679	1.30824	2.72224	1.48369	1.02517	1.04454	0.896029	0.786488	0.218576	1.30803	0.974825	1.10035	0.218576	0.218576	1.0701	0.953488	1.32728	0.935309	1.04037	0.218576	1.15884	0.955458	0.896011	0.49442	0.954663	1.26681	0.726514
796	15-HETE	Lipid	Eicosanoid	37538	LC/MS Neg	5271	319.3	54845-95-3;	5280724	C04742	HMDB02110	1.16235	1.1707	1.27798	1.12179	1.81571	1.55575	1.80249	1.56369	0.856283	1.67187	1.01272	1.59222	1.19897	1.01947	3.04088	1.12746	0.528615	0.924871	1.77983	1.0879	0.982411	1.47984	0.809247	0.980532	0.987281	0.653107	0.333824	0.509133	0.707446	0.651212	0.472049	0.510884	0.684284	0.77572	1.24331	0.840546	0.852169	0.517665
703	16-hydroxypalmitate	Lipid	Fatty acid, monohydroxy	39609	LC/MS Neg	5232	271.3	506-13-8;	10466	C18218		0.708101	0.831714	1.34888	0.984882	1.22157	0.8892	1.58198	1.31651	0.942334	0.642651	0.8991	0.744023	0.820099	0.880111	0.960113	0.814341	1.2032	1.56112	1.21021	0.997855	0.938905	1.21045	0.942458	1.00215	1.34714	1.15413	1.14193	1.07586	1.4485	1.05385	0.83825	1.48986	0.962164	0.764163	1.7556	1.52176	1.03784	1.0097
774	17,18-dihydroxy-5Z,8Z,11Z,14Z-eicosatetraenoate	Lipid	Eicosanoid	39686	LC/MS Neg	5104.1	335.2		16061120			0.647687	0.293431	0.729275	0.404831	0.637408	0.216128	0.587174	0.510645	0.105286	0.105286	0.191508	0.12706	0.105286	0.105286	0.196733	0.105286	2.20358	1.83396	2.15433	1.27252	1.49045	1.33755	2.09319	1.41425	1.29111	1.2621	1	0.928348	1.18838	0.817312	0.978119	1.12125	0.967807	0.731528	2.41514	1.5652	1.85187	1
746	17-methylstearate	Lipid	Fatty acid, branched	38296	LC/MS Neg	5987	297.4	2724-59-6;	3083779			0.890248	0.241191	0.262532	0.268315	0.260219	0.375945	0.210954	0.298348	1.58687	1.51686	1.7407	1.61076	3.62109	3.5562	3.3955	1.73812	0.572628	0.982717	1.80555	1.23269	0.917589	1.02598	1.34163	1.13667	1.33161	0.847021	0.743953	1.15943	0.491908	1.0601	0.704713	0.853769	0.9934	0.832764	1.0066	0.73776	1.13982	1.01728
791	18-HEPE	Lipid	Eicosanoid	37531	LC/MS Neg	5202	317.3	141110-17-0;	16061132		HMDB12611	0.557166	0.285534	0.494549	0.283414	0.471131	0.216255	0.517113	0.550975	0.026039	0.040467	0.030858	0.024548	0.024548	0.027486	0.027352	0.051253	1.81904	1.66612	1.93621	1.26216	1.65741	1.75684	1.78155	1.40003	1.14689	1.10558	0.755077	0.83022	1.27354	1	0.975577	1.04519	1.02442	0.901662	2.12424	1.64968	2.94338	1.28924
944	1-arachidonoylglycerophosphocholine*	Lipid	Lysolipid	33228	LC/MS Pos	5554	544.3			C05208		0.274223	4.2621	0.196078	3.03336	0.95504	4.97192	0.202379	1.29668	4.16198	4.94585	9.08529	1.91758	10.7422	0.157544	16.7406	2.84314	2.15247	0.963525	4.9743	1.13915	0.621226	0.754859	1.91756	1.08751	0.403295	0.623211	0.895966	0.843282	1.76091	1.03648	0.898718	0.44657	0.157544	0.716215	1	0.498468	0.26743	0.768062
919	1-arachidonoylglycerophosphoethanolamine*	Lipid	Lysolipid	35186	LC/MS Neg	5731	500.3				HMDB11517	4.53303	2.10712	0.977887	1.57638	2.30059	2.12198	0.993763	2.35764	2.12615	2.21125	3.34781	2.37269	5.10358	2.50868	5.95239	2.65624	0.602483	0.97159	2.6511	1.02841	1.05136	0.753989	0.665613	1.29657	0.819635	0.583565	0.492516	0.910927	0.169469	0.611633	0.563217	0.502482	0.799011	0.622689	1.12449	0.771785	0.40119	0.508772
959	1-arachidonoylglycerophosphoinositol*	Lipid	Lysolipid	34214	LC/MS Neg	5479	619.4					0.315274	1.09273	0.588517	0.888611	1.83574	1.0246	0.761943	1.45933	1.53765	1.29373	1.83207	1.3881	4.85167	1.52042	5.25094	1.45361	0.834342	1.10957	3.86557	1.01935	0.720624	0.765912	1	1.18254	1.70229	0.980654	0.676838	0.939268	0.315274	0.727953	0.486463	0.72753	0.507138	0.75477	1.46111	0.920881	0.887523	0.645982
948	1-docosahexaenoylglycerophosphocholine*	Lipid	Lysolipid	33822	LC/MS Pos	5518	568.4					0.065278	1.71894	0.045909	1.16673	0.347683	1.54962	0.06425	0.794502	0.539831	1	1.42237	0.453793	1.80035	0.040899	2.48946	0.635474	0.977642	0.514071	2.04589	0.813569	0.267085	0.438106	0.872023	0.738425	1.02236	1.96398	1.83963	2.40513	3.01471	2.79841	1.98704	1.11993	0.040899	1.26086	1.3052	0.935309	0.18847	1.18862
946	1-docosapentaenoylglycerophosphocholine*	Lipid	Lysolipid	37231	LC/MS Pos	5584	570.4					0.442589	1.42088	0.442589	0.86519	0.442589	1.53269	0.442589	0.442589	0.456352	1.93966	1.00174	0.442589	0.982148	0.442589	2.33068	0.69488	2.18056	1.64422	3.86337	1.3432	0.553709	0.800028	1.42524	1.11792	0.442589	0.442589	0.442589	0.742893	0.998259	1	0.445025	0.442589	0.442589	0.442589	0.442589	0.76552	0.442589	0.864305
941	1-eicosadienoylglycerophosphocholine*	Lipid	Lysolipid	33871	LC/MS Pos	5696	548.3					0.219249	2.01202	0.219249	1.07971	1.10229	1.6212	0.954161	1.53811	1.04584	1.47657	1.40395	0.55635	1.17355	1.21519	1.53061	0.800396	1.15371	1.48695	1.33722	0.7756	0.239025	0.904485	0.793431	1.14376	0.280221	0.687033	0.454982	1.28797	0.728314	0.923706	0.35482	0.673797	4.46628	0.655798	0.811129	0.939963	0.219249	0.579765
942	1-eicosatrienoylglycerophosphocholine*	Lipid	Lysolipid	33821	LC/MS Pos	5600	546.4					0.172482	2.77489	0.172482	0.801551	0.172482	2.45511	0.172482	0.471207	0.958485	2.59593	3.36363	0.782268	3.70217	0.172482	3.62188	1.0445	2.02927	1.26821	5.28005	1.82289	0.574463	1	1.45758	0.997047	0.244561	0.284135	0.566978	0.955872	1.04151	1.6907	0.868981	0.413182	0.172482	1.13221	0.856005	0.736985	0.177201	1.0358
933	1-heptadecanoylglycerophosphocholine	Lipid	Lysolipid	33957	LC/MS Pos	5750	510.4	50930-23-9;			HMDB12108	0.057025	1.89726	0.073488	1.09257	0.057025	2.10445	0.057025	0.834854	0.420063	1.04493	1.8828	0.427536	1	0.057025	1.80347	0.904306	1.35063	0.67068	1.8457	0.90151	0.326042	0.763101	0.465528	0.961463	0.429054	1.40691	1.3972	1.07277	1.99633	1.10596	0.751254	0.87032	0.057025	1.00184	1.23703	1.07351	0.152286	0.905835
913	1-heptadecanoylglycerophosphoethanolamine*	Lipid	Lysolipid	37419	LC/MS Neg	6029	466.3					1.7526	0.43646	0.247112	0.385737	0.763252	0.449853	0.370237	1.01859	0.425927	0.247112	0.453923	0.610297	1.12635	0.592595	1.10021	0.594784	0.535766	1.0393	1.76543	1	0.806092	0.884877	0.718615	1.24789	1.36524	1.26761	1.46914	1.13858	0.418171	1.26999	1.34505	1.45473	2.10695	0.595438	1.42358	1.63084	0.899786	0.766892
938	1-linoleoylglycerophosphocholine	Lipid	Lysolipid	34419	LC/MS Pos	5574	520.4		11988421	C04100		0.151904	4.26382	0.104041	2.87228	0.478869	4.48606	0.117012	1.1206	0.509085	1	1.21914	0.471452	0.991486	0.034007	2.84468	0.560052	1.45044	0.972633	3.12018	0.994576	0.385593	0.86173	1.22287	0.80513	0.484789	1.05889	1.29012	1.45773	2.20868	2.25951	1.05383	0.750778	0.034007	1.08736	1.00851	0.736297	0.157232	1.1445
917	1-linoleoylglycerophosphoethanolamine*	Lipid	Lysolipid	32635	LC/MS Neg	5725	476.3				HMDB11507	3.72129	1.4775	0.429733	1.42563	2.05742	1.24629	0.647499	2.15596	0.545133	0.451834	0.650611	0.758288	1.14755	0.661701	1.46899	0.701654	0.58881	1.09493	1.90074	1.03289	0.868608	0.769853	0.684271	1.25295	1.36924	1.16294	0.866111	1.2645	0.206474	1.07662	1.13139	0.967108	1.13501	0.761764	1.2633	0.866467	0.660201	0.840226
957	1-linoleoylglycerophosphoinositol*	Lipid	Lysolipid	36594	LC/MS Neg	5487	595.3					4.93918	2.75653	0.700194	2.63895	3.60373	2.10485	1.61545	2.94473	0.49114	0.479731	0.609631	0.654209	2.46845	0.5867	1.81955	0.575246	0.646941	0.804271	0.962509	1.04964	0.482382	0.958397	0.536889	0.973594	1.0378	1.9145	1.25436	1.54664	0.1943	0.1943	0.644726	0.828443	0.883028	1	1.20101	1.28786	1.03749	0.871955
60	1-methylimidazoleacetate	Amino acid	Histidine metabolism	32350	LC/MS Pos	845	141.1	2625-49-2 ;	75810	C05828	HMDB02820	1.41789	0.640443	0.544936	0.994482	1.08307	0.343065	0.343065	1.35661	1.08581	0.873836	1.75572	1.08299	1.00709	1.01203	1.73039	0.490771	1.12852	1.13089	0.967707	1.13819	0.752149	1.4904	0.633866	1.23804	1.85048	0.737454	1.32307	1.04171	0.702967	1.1786	0.343065	0.664777	0.611808	0.590017	0.992915	0.660881	0.827341	1.00552
926	1-myristoylglycerophosphocholine	Lipid	Lysolipid	35626	LC/MS Pos	5481	468.3	20559-16-4;	460604		HMDB10379	0.237234	0.960942	0.237234	0.941554	0.237234	1.06343	0.237234	0.478143	0.409234	0.77082	1.40592	1.07447	1.18249	0.237234	1.32606	0.881393	1.01061	0.997024	0.95119	1.00093	0.237234	1	0.515744	0.906957	0.554805	2.15206	0.643383	1.11978	1.43283	1.27039	1.15604	1.02514	0.237234	1.03486	1.20441	0.812004	0.237234	1.159
974	1-oleoylglycerol (1-monoolein)	Lipid	Monoacylglycerol	21184	GC/MS	2181.2	397.4	111-03-5;	5283468		HMDB11567	1.00396	0.418736	0.735738	0.932747	0.906094	0.418736	0.418736	0.98641	1.27096	1.49468	1.05903	0.989285	1.26866	14.2527	1.66662	1.01072	1.24499	1.8003	1.01648	1.28545	1.01063	0.74666	0.642086	0.871127	0.889178	0.75805	0.884917	1.48941	0.996035	1.36058	0.906975	0.747314	0.591063	1.13767	1.03741	0.865527	0.971706	1.12436
936	1-oleoylglycerophosphocholine	Lipid	Lysolipid	33960	LC/MS Pos	5700	522.4	19420-56-5;	16081932			0.024942	1.47757	0.034021	0.871762	0.086573	1.73364	0.035372	0.444096	0.791623	1.29384	2.65697	0.746296	1.86824	0.02235	2.75034	0.966531	2.39806	0.833463	3.77352	1.64871	0.489037	1.00404	0.861065	0.801656	0.600705	1.00767	1.60864	1.06824	2.33706	1.48346	1.13894	0.642999	0.048971	0.998432	1.71743	0.832118	0.106908	1.49448
915	1-oleoylglycerophosphoethanolamine	Lipid	Lysolipid	35628	LC/MS Neg	5928	478.3		9547071		HMDB11506	0.998234	0.410918	0.210957	0.328096	0.617821	0.36792	0.235218	0.747665	0.689725	0.574819	0.828913	0.855444	1.65703	1.21757	1.29035	0.842343	0.647294	1.19737	1.87805	1.2521	1.00177	0.855354	0.647569	1.35458	1.35609	0.999897	1.12254	1.03805	0.332796	1.0001	1.24244	1.25385	1.80457	0.856062	1.32456	1.06694	0.618712	1.10073
956	1-oleoylglycerophosphoinositol*	Lipid	Lysolipid	36602	LC/MS Neg	5577	597.4					1.96404	0.398809	0.089476	0.244168	0.493102	0.298442	0.212074	0.545149	0.6241	0.900758	0.982131	1.11625	2.12363	0.810353	2.85697	0.961069	0.667043	1.10187	4.5865	1.3747	1.01787	1.06818	0.770091	0.700441	2.25143	1.61795	0.745146	0.778259	0.654855	0.935626	0.959216	1.17541	2.47477	1.03893	2.26731	1.74601	1.39266	1.2316
931	1-palmitoleoylglycerophosphocholine*	Lipid	Lysolipid	33230	LC/MS Pos	5524	494.3					0.05696	0.980768	0.064757	0.840265	0.160648	1.38087	0.065657	0.526196	0.457785	0.751781	1.64408	0.623544	1.25219	0.05696	1.88494	0.841725	1.61569	0.973769	2.11854	1.3505	0.377821	1.11567	0.950301	1.32373	0.772304	1.47323	1.5552	1.22455	2.29016	1.69059	1.0497	0.980653	0.064875	1.17424	1.42886	1	0.127323	1.43687
911	1-palmitoleoylglycerophosphoethanolamine*	Lipid	Lysolipid	34565	LC/MS Neg	5661	450.4					1.33616	0.458124	0.287981	0.370827	0.817748	0.51531	0.240488	0.753395	0.431066	0.434639	0.674168	0.734287	1.07484	0.959341	1.17934	0.518919	0.701655	1.26369	1.64419	1.07459	1.15446	1.25402	0.640696	1.56365	0.963449	1.36153	1.09142	1.17554	0.426456	1.4143	1.42395	1.21286	1.31892	1.00726	1.03655	1.31017	0.643448	0.992741
970	1-palmitoylglycerol (1-monopalmitin)	Lipid	Monoacylglycerol	21127	GC/MS	2119.5	371.3	542-44-9;	14900			1.1714	0.727173	1.09593	0.880213	1.32444	0.897186	0.834136	1.03478	0.685875	0.715562	0.657726	0.492894	0.734563	1.74865	0.813365	0.743333	1.19374	1.48786	0.895331	0.940698	1.13832	0.965217	0.885629	1.08402	1.0121	1.16066	1.01354	1.37087	0.993519	1.51595	1.12264	0.893729	0.925472	1.27624	0.819908	1.1641	1.05661	1.31082
929	1-palmitoylglycerophosphocholine	Lipid	Lysolipid	33955	LC/MS Pos	5671	496.4	17364-16-8;	86554			0.05686	1.64346	0.078995	1.07143	0.204756	1.67381	0.099661	0.70744	0.726286	0.90724	1.76854	0.604792	1.3191	0.020023	1.49789	0.637131	1.58583	0.809045	1.69858	1.29117	0.546651	0.996564	0.736593	0.785984	0.865914	1.15901	1.50597	1.02329	1.58898	1.2959	1.13409	0.981532	0.088308	1.00344	1.42275	1.15443	0.178039	1.1928
909	1-palmitoylglycerophosphoethanolamine	Lipid	Lysolipid	35631	LC/MS Neg	5940	452.3		9547069		HMDB11503	1.33771	0.649422	0.331063	0.546387	0.836533	0.568343	0.416072	1.02371	0.566503	0.573177	0.569125	0.75821	1.07281	0.762344	0.94631	0.60595	0.577948	0.951297	1.24648	1.06151	1.30235	0.976293	0.657779	1.16288	1.61311	1.38513	1.57607	1.3268	0.525167	1.33161	1.42287	1.53837	2.27973	0.936855	1.10159	1.56967	0.950465	1.09217
951	1-palmitoylglycerophosphoinositol*	Lipid	Lysolipid	35305	LC/MS Neg	5573	571.3					2.54459	0.870161	0.261315	0.578534	1.13662	0.64774	0.4358	0.83697	0.485923	0.872614	0.802544	0.877398	1.73753	1.08224	1.71371	1.03299	0.532383	0.894079	3.60508	1.495	0.863377	1.21115	0.688335	1.37766	2.18493	1.55279	0.705947	0.861256	0.503048	1.14437	0.65579	1.30175	1.17235	0.828689	1.51296	1.60128	1.18838	0.967013
964	1-palmitoylplasmenylethanolamine*	Lipid	Lysolipid	39270	LC/MS Neg	6153	436.4					0.941127	0.254095	0.254095	0.254095	0.817885	0.254095	0.254095	0.346135	0.71589	0.973961	1.20013	1.11018	3.79897	2.66777	1.98338	0.886252	0.831721	1.16973	3.63509	1.13822	0.940521	0.846336	0.741942	1.35175	1.84343	0.713053	0.907513	1.02604	0.557007	0.863835	1.05887	1.20381	1.56847	1.17064	1.82809	0.683801	0.715836	1.26764
928	1-pentadecanoylglycerophosphocholine*	Lipid	Lysolipid	37418	LC/MS Pos	5563	482.3					0.097935	1.32755	0.097935	0.097935	0.097935	1.26573	0.097935	0.097935	0.422697	0.880372	1.01224	0.632826	0.558378	0.097935	1.69498	0.822085	0.99203	0.94291	1.47901	1.0427	0.317596	0.097935	0.707647	0.777737	0.490045	1.66124	1.32079	0.097935	2.15964	1.69992	0.614608	1.01993	0.097935	1.1043	1.00797	0.980067	0.097935	1.32125
972	1-stearoylglycerol (1-monostearin)	Lipid	Monoacylglycerol	21188	GC/MS	2186.6	399.4	123-94-4;	24699	D01947		1.15143	0.979961	1.20572	0.958641	1.1298	0.997403	0.98481	1.04626	0.668669	0.776016	0.702205	0.619685	0.867676	0.85415	0.599221	0.552399	1.33447	1.35289	0.944317	1.03406	1.24246	0.942554	0.954976	1.03439	1.14265	1.21986	0.988011	1.00674	1.02889	1.20688	1.21334	0.854111	1.01199	1.19285	0.87962	1.0026	1.02973	1.14303
934	1-stearoylglycerophosphocholine	Lipid	Lysolipid	33961	LC/MS Pos	5844	524.4	19420-57-6;	497299			0.051668	2.21611	0.078464	1.41261	0.238087	2.36407	0.086772	0.824241	0.706749	1.28752	2.79245	0.834598	2.24998	0.031034	2.50319	1.01506	2.46306	0.716875	3.72894	1.40942	0.518119	0.984945	0.797098	0.745315	0.794684	1.33477	2.22303	0.905056	3.04552	1.15688	1.2029	0.856351	0.0638	1.14386	2.09018	0.844249	0.154168	1.402
914	1-stearoylglycerophosphoethanolamine	Lipid	Lysolipid	34416	LC/MS Neg	6200	480.4	69747-55-3;	9547068		HMDB11130	1.80952	0.668818	0.414682	0.509433	1.0176	0.6365	0.563183	1.0842	0.53247	0.47792	0.587213	0.703513	1.34251	0.751494	0.982402	0.609686	0.778759	1.05534	2.12857	1.23966	0.784732	0.905431	0.870364	1.11936	1.85124	1.21742	1.35864	0.993708	0.555912	1.29537	1.65633	1.53971	2.10247	0.990288	1.7291	1.16447	0.861816	1.00629
925	1-stearoylglycerophosphoglycerol	Lipid	Lysolipid	34437	LC/MS Neg	5826	511.4					2.98617	0.488168	0.364996	0.288486	0.917608	0.361425	0.302433	0.744997	0.53494	1.30021	1.08239	0.698959	4.5309	1.56458	2.56653	0.808609	0.239096	1.47376	9.16574	1.47187	1.1673	1.01652	0.403843	1.65848	4.18338	0.983482	0.625097	1.61929	0.116615	1.64512	0.586143	1.01799	1.98049	1.68952	3.23617	0.979188	0.829774	0.95846
954	1-stearoylglycerophosphoinositol	Lipid	Lysolipid	19324	LC/MS Neg	5800	599.4					2.49453	1.00871	0.545944	0.747561	1.01746	0.806923	0.78082	1.123	0.493379	0.785878	0.981329	0.634598	1.65624	0.617916	1.77844	0.699096	0.565933	0.974916	3.50881	0.937587	0.889149	1.05657	0.810853	0.929777	3.02528	1.44	0.982536	1.10625	0.613381	1.21614	0.881395	1.21548	2.39545	0.991286	2.7663	1.36922	1.40448	1.04066
71	2-aminoadipate	Amino acid	Lysine metabolism	6146	GC/MS	1686.5	260.1	542-32-5;1118-90-7;	469	C00956	HMDB00510	1.33975	2.20689	1.99274	1.78485	3.01944	2.80305	1.77382	0.971792	0.656128	1.26208	0.963488	1.33345	0.955205	0.602736	1.35812	1.70417	1.1995	1	0.606255	0.85222	0.76579	1.09523	0.896802	0.592146	1.03709	2.96646	1.08388	0.925737	1.20702	0.512116	0.718755	0.883242	0.596002	0.794222	1.03651	0.512116	0.544575	1.02681
263	2-aminobutyrate	Amino acid	Butanoate metabolism	1577	GC/MS	1215.7	130	1492-24-6;	4396916971251	C02261	HMDB00650	1.76962	1.2402	1.3624	1.16653	2.28008	1.49118	1.39363	1.40889	0.853693	0.974039	0.867619	1.00247	0.814279	0.959176	1.19337	1.12506	1.03425	0.866018	0.774677	0.621531	0.965746	0.997526	1.06499	0.907125	0.953965	1.6508	1.32412	0.76106	1.35123	1.20988	0.941081	1.25912	0.686556	0.755032	1.16256	1.09376	0.908886	0.775869
945	2-arachidonoylglycerophosphocholine*	Lipid	Lysolipid	35256	LC/MS Pos	5524	544.3					0.191075	5.1741	0.338611	4.78483	0.662961	7.08727	0.381817	1.76671	2.69931	5.11823	10.1473	1.72686	8.01599	0.059662	10.4159	2.95599	1.58281	0.904017	3.68435	0.986062	0.588357	1.01394	1.22526	1.13888	0.445304	0.619006	0.774737	0.737213	1.41379	0.91629	0.51635	0.391573	0.065404	1.13284	1.33081	0.604207	0.153831	0.772182
920	2-arachidonoylglycerophosphoethanolamine*	Lipid	Lysolipid	34656	LC/MS Pos	5525	502.3					0.133614	3.43147	0.309514	3.68438	0.575011	4.27798	0.443768	1.52883	1.77231	2.9865	7.21913	1.70234	4.16978	0.127703	5.49748	2.5339	1.39281	0.890678	2.2842	1	0.531972	1.25229	0.965561	1.07905	0.4909	0.624283	1.04759	0.689666	1.03444	0.705912	0.491001	0.516271	0.127703	0.931093	1.2565	0.75762	0.149129	0.842495
960	2-arachidonoylglycerophosphoinositol*	Lipid	Lysolipid	38077	LC/MS Neg	5456	619.3					12.1352	0.709268	0.46751	0.991346	0.169407	1.00865	0.737483	2.20672	1.02785	1.13753	0.786222	1.16144	1.91103	0.955922	2.57126	1.49097	0.955708	1.23517	7.30787	0.772995	1.01951	0.536106	0.811728	1.07306	2.58129	1.27565	0.650672	1.24307	0.169407	0.808022	0.169407	0.739021	0.474923	0.63424	2.65861	1.23978	0.980494	0.478327
1162	2'-deoxycytidine	Nucleotide	Pyrimidine metabolism, cytidine containing	15949	LC/MS Pos	1256	228	951-77-9;	13711	C00881	HMDB00014	1.26707	1	0.920783	1.01994	0.597099	1.36064	0.807945	0.839586	0.806487	0.738783	1.23029	1.3578	1.25142	0.434083	1.28455	1.52832	1.52215	0.842123	1.32365	1.30311	1.44554	1.21282	0.593908	0.434083	0.529591	0.434083	1.81676	0.460179	0.526151	0.709795	0.687885	1.5599	1.1639	0.434083	1.07922	1.27432	0.496232	0.858361
1163	2'-deoxycytidine 5'-monophosphate	Nucleotide	Pyrimidine metabolism, cytidine containing	533	LC/MS Pos	1132	307.9	1032-65-1;	7058169	C00239	HMDB01202	1.18697	1	1.23193	0.921522	0.738575	1.43886	0.964858	1.05736	0.943758	0.440005	0.728929	0.966952	1.1436	0.440005	1.10472	1.31539	0.826825	1.0677	1.12367	1.02041	1.0881	0.87123	0.795049	1.14528	1.09929	1.42923	1.03514	0.732063	0.884146	0.693968	0.807769	1.16348	1.0698	0.750675	1.11192	1.23563	0.618552	0.709614
1129	2'-deoxyguanosine	Nucleotide	Purine metabolism, guanine containing	1411	LC/MS Pos	1728	268	961-07-9;	187790	C00330	HMDB00085	0.398139	0.565979	0.7938	0.968478	0.776032	1.11111	1.04395	0.73572	1	1.49395	0.927203	1.8266	1.05059	1.05305	0.988391	1.15599	1.00841	0.514982	1.76481	1.26465	1.66702	0.883052	1.01401	1.00466	0.99699	0.977857	1.24699	0.581188	0.844716	1.48626	0.991366	1.19493	1.0285	1.00079	1.26254	0.96393	0.398139	0.819537
1100	2'-deoxyinosine	Nucleotide	Purine metabolism, (hypo)xanthine/inosine containing	15076	LC/MS Pos	1750	252.9	890-38-0;	65058	C05512	HMDB00071	1.33947	1.15461	0.711488	0.663593	0.729818	1.13508	1.36388	0.415104	1.1473	1.12912	0.878594	1.61486	0.967233	1.11333	0.887163	0.841385	0.6938	0.864464	1.03277	1.00146	1.55652	0.998543	1.17785	0.558074	0.917065	1.12074	1.24943	1.35631	0.757418	1.48689	0.91253	1.07077	1.46562	0.646269	1.39544	0.709116	0.770054	0.863289
949	2-docosahexaenoylglycerophosphocholine*	Lipid	Lysolipid	35883	LC/MS Pos	5507	568.3					0.094196	2.54346	0.168523	2.15806	0.33116	2.77316	0.172393	0.660772	0.52183	1	2.04264	0.270737	1.84809	0.071487	2.53359	0.449731	0.976205	0.458341	2.42034	0.584084	0.308147	0.544738	0.731057	0.530177	1.0238	1.77026	2.35983	2.08479	3.53079	2.6186	1.39003	1.05811	0.071487	1.47345	2.5834	0.96236	0.265212	1.18045
923	2-docosahexaenoylglycerophosphoethanolamine*	Lipid	Lysolipid	34258	LC/MS Pos	5512	526.2					0.071357	1.65163	0.169592	1.94195	0.3295	1.75648	0.229688	0.768438	0.510297	0.931168	2.02244	0.482911	1.52422	0.031264	1.78607	0.619415	1.06529	0.510404	2.12309	0.691788	0.298569	0.713185	0.773381	0.715086	1.21912	2.00796	2.71952	1.64896	1.9708	1.79524	0.934706	1.3466	0.123572	1.46199	2.48816	1.05094	0.209422	1.23578
922	2-docosapentaenoylglycerophosphoethanolamine*	Lipid	Lysolipid	34875	LC/MS Pos	5548	528.2					0.38078	1.25194	0.434873	1.71759	0.45295	1.09897	0.38078	0.532098	0.38078	0.54587	1.86277	0.385112	0.945706	0.38078	1.3215	0.38078	3.04878	2.05334	6.50942	1.89845	1	2.58008	2.676	2.00462	0.801347	0.645315	1.86598	0.732664	0.974851	0.912546	0.639245	0.470921	0.387334	1.61001	1.99594	0.816604	0.525615	1.71539
943	2-eicosatrienoylglycerophosphocholine*	Lipid	Lysolipid	35884	LC/MS Pos	5565	546.3					0.147156	2.85542	0.147156	1.18936	0.147156	2.78133	0.147156	0.396794	0.494551	1.69803	1.13027	0.600306	1.15986	0.147156	1.93291	0.713485	1.05728	1	3.55096	1.40981	0.594088	1.14326	1	1.06977	0.34381	0.578306	0.614328	0.933248	1.00036	1.42169	0.55375	0.550579	0.147156	1.24817	0.799571	0.796099	0.147156	0.982947
229	2-hydroxybutyrate (AHB)	Amino acid	Cysteine, methionine, SAM, taurine metabolism	21044	GC/MS	1169.4	130.9	3347-90-8;	440864	C05984	HMDB00008	2.38197	1.80344	1.55974	0.663899	1.09129	1.79326	1.59425	1.14511	0.818658	1.2106	1.17051	0.949106	0.805972	0.745341	0.746511	0.586338	1.17689	1.05089	0.831697	0.659126	1.04965	1.17087	1.11106	0.349506	0.961394	1.20103	0.907006	0.880894	1.03861	1.15038	0.956515	0.55687	0.914887	1.06456	0.747924	1.2566	1.18737	0.624268
714	2-hydroxyglutarate	Lipid	Fatty acid, dicarboxylate	37253	GC/MS	1576	247	40951-21-1;	43	C02630	HMDB00606	1.60411	1.69271	1.22694	0.93941	0.758745	1.10148	0.909339	1.46047	1.02476	0.973508	0.871032	0.910441	0.988804	0.867835	1.10421	0.648373	1.17574	0.999446	0.8475	1.01276	1.32615	0.903542	0.993732	1.17984	1.04014	1.35662	1.00958	1.17434	1.23944	1.00055	0.967082	0.985844	0.737782	0.830106	0.759849	1.07045	1.00627	1.26841
191	2-hydroxyisobutyrate	Amino acid	Valine, leucine and isoleucine metabolism	22030	GC/MS	1107.5	130.9	594-61-6;	11671		HMDB00729	0.487575	0.487575	0.982435	0.684445	0.487575	1.00705	0.559011	0.487575	0.840153	0.487575	1.15434	1.03439	0.828996	0.728075	1.30941	0.487575	1.16278	0.646102	0.487575	0.792428	0.680603	0.487575	1.51137	1	0.838418	0.487575	1.02228	0.979859	1.25633	1.29412	1.01757	1.05719	0.593296	0.835677	0.932854	0.487575	1.38491	1.24119
704	2-hydroxystearate	Lipid	Fatty acid, monohydroxy	17945	LC/MS Neg	5705	299.4	629-22-1;	69417	C03045		1.46642	0.984454	0.885398	1.29348	1.06787	0.618738	1.37749	1.74668	0.405906	0.358947	0.545821	0.700937	0.922738	0.961626	1.07939	0.572371	0.585851	0.5976	3.1856	0.630545	0.972098	1.44925	0.358947	1.20891	1.71441	1.28375	0.894591	0.912178	1.06784	1	0.588026	1.51913	2.77968	0.759956	1.43801	2.35211	0.542941	1.8648
939	2-linoleoylglycerophosphocholine*	Lipid	Lysolipid	35257	LC/MS Pos	5544	520.4					0.175508	4.10337	0.238598	3.86979	0.549608	4.57211	0.254755	1.61594	0.437763	0.954412	1.68829	0.409258	1.04996	0.058735	1.86488	0.550212	1.10533	0.764158	2.3735	0.985922	0.490275	0.91456	1.16794	1.00632	0.645311	1	1.42753	1.43395	2.3913	2.12965	0.950043	0.73632	0.058735	1.38917	1.20352	0.895383	0.237184	1.23462
918	2-linoleoylglycerophosphoethanolamine*	Lipid	Lysolipid	36593	LC/MS Neg	5650	476.4					5.16999	1.93262	1.16251	1.74658	3.22088	1.60221	1.44619	2.67064	0.304598	0.387856	0.479798	0.470877	0.810823	0.305823	1.10804	0.580191	0.638202	1.06143	1.78255	0.797052	0.988723	0.784809	0.596519	1.13911	1.21166	1.28875	0.96985	1.06763	0.287706	1.09413	1.04882	0.938567	0.923961	0.559263	1.01128	1.09605	0.755094	0.625142
202	2-methylbutyroylcarnitine	Amino acid	Valine, leucine and isoleucine metabolism	35431	LC/MS Pos	2439	246.1	31023-25-3;	6426901		HMDB00378	0.565329	0.55729	0.92641	0.479325	0.324163	0.785257	0.955909	0.618617	0.646269	0.868429	0.790731	1.81202	1.02048	0.586072	0.642838	1.11992	1.23866	0.709548	1.05003	2.09456	1.33592	1.64421	0.598222	0.591285	1.18071	1.41494	2.21363	0.59546	1.00553	0.99696	0.994472	2.86184	1.52353	1.00304	2.18551	1.45158	0.48886	1.49318
937	2-oleoylglycerophosphocholine*	Lipid	Lysolipid	35254	LC/MS Pos	5640	522.4					0.037777	1.45599	0.041939	0.751905	0.111372	1.3457	0.067036	0.30374	0.713159	1.75329	3.23143	0.630426	2.75267	0.037777	2.77619	0.909993	1.63343	1	3.1449	1.2088	0.506223	0.823137	0.845448	0.840436	0.74021	1.07709	1.87583	1.95392	2.12777	2.87482	1.15455	0.789418	0.061477	1.2966	1.38847	0.997872	0.186487	1.55046
916	2-oleoylglycerophosphoethanolamine*	Lipid	Lysolipid	35687	LC/MS Neg	5848	478.3					0.894889	0.518816	0.147248	0.36493	0.652997	0.471481	0.270477	0.863502	0.725858	0.717801	1.24425	1.06893	1.84405	1.39858	1.27508	0.852524	0.610955	1.17635	1.39133	1.26706	0.998062	0.769253	0.542901	1.2518	1.15262	1.13278	1.01364	1.23944	0.322066	1.01277	1.32926	0.980522	1.45118	0.987231	1.00194	1.09671	0.475997	1.22943
932	2-palmitoleoylglycerophosphocholine*	Lipid	Lysolipid	35819	LC/MS Pos	5482	494.3					0.076562	0.894271	0.076562	0.968502	0.076562	1.10339	0.076562	0.362049	0.296109	1	1.41932	0.573872	1	0.076562	2.06156	0.714227	0.922196	0.755544	1.72281	1.05349	0.30204	1.06655	0.735491	0.905904	0.497046	1.48057	1.0448	1.84132	1.90604	1.9792	0.539675	1.0192	0.076562	1.48755	1.04731	0.886963	0.076562	1.41571
930	2-palmitoylglycerophosphocholine*	Lipid	Lysolipid	35253	LC/MS Pos	5604	496.3					0.046061	1.95386	0.046061	1.04432	0.122706	1.93863	0.046061	0.400158	0.558863	1.27743	2.10767	0.686291	1.65361	0.046061	2.31958	0.850397	1.56875	0.902011	2.96124	1.22027	0.328706	1	0.724109	0.694202	0.427267	0.873626	1.32661	1.10291	2.47424	1.83012	0.90626	0.660348	0.046061	1.21715	1	0.97692	0.13804	1.32156
910	2-palmitoylglycerophosphoethanolamine*	Lipid	Lysolipid	35688	LC/MS Neg	5790	452.3					0.994678	0.586118	0.313068	0.535186	0.794711	0.631453	0.388871	0.968785	0.687088	0.469465	1.20717	0.7124	1.00532	0.724032	0.987687	0.689293	0.581803	1.00033	1.01265	1.10776	1.21009	0.999669	0.698279	1.11169	1.42767	1.47411	1.63967	1.18976	0.478913	1.17832	1.65281	1.29878	2.08405	0.931891	1.11884	1.54601	0.872502	1.1394
935	2-stearoylglycerophosphocholine*	Lipid	Lysolipid	35255	LC/MS Pos	5780	524.4		10208382			0.066793	1.92823	0.066793	1.35874	0.067691	2.57084	0.066793	0.538134	0.415834	1.54623	2.66372	0.500268	1.38115	0.066793	2.22523	1	1.43914	0.593394	2.19591	1.06997	0.261592	0.807776	0.331663	0.592073	0.373729	1.13945	0.98444	0.780399	1.47245	1.08163	0.54536	0.605792	0.066793	1.1128	1.01556	0.600251	0.066793	1.28989
955	2-stearoylglycerophosphoinositol*	Lipid	Lysolipid	39223	LC/MS Neg	5751.6	599.4					0.951533	0.609832	0.516549	0.516549	1.15605	0.660011	0.516549	0.798426	0.716578	1.0356	0.695781	0.75513	0.516549	0.713286	0.934253	0.916481	0.529544	1.10496	0.516549	0.953881	0.920104	1.16901	1.04866	1.06544	0.516549	1.48103	1.10778	0.964405	1.04847	1.23537	1.08598	1.09682	1.14584	0.782199	0.516549	1.52131	0.516549	1.13899
100	3-(4-hydroxyphenyl)lactate	Amino acid	Phenylalanine & tyrosine metabolism	32197	LC/MS Neg	1395	181.1	6482-98-0;	9378	C03672	HMDB00755	1.71236	1.62477	1.53244	0.72594	1.17024	1.49138	2.08534	1.25561	1.18613	1.12406	0.994855	1.00328	1.36088	0.996719	0.856049	0.944735	1.12217	0.932136	0.926389	0.866503	0.945617	0.646558	0.770423	0.361178	1.45259	1.10586	0.911351	1.4206	1.32507	1.08059	1.0034	0.612822	0.992844	1.29626	0.50735	1.08202	0.996598	0.650475
1177	3-aminoisobutyrate	Nucleotide	Pyrimidine metabolism, thymine containing; Valine, leucine and isoleucine metabolism/	1566	GC/MS	1252.2	101.9	10569-72-9;	64956	C05145	HMDB03911	1.66123	1.25879	1.30856	1.73177	1.87629	1.72124	1.04167	1.68941	0.689552	0.61811	0.919868	0.882012	0.654381	0.939834	1.25071	1.48988	1.00337	0.881051	0.61811	0.61811	0.827801	0.925358	1	1	0.90925	1.56333	1.09222	0.996654	1.00392	1.32242	1.32078	1.0322	0.733993	0.844127	0.764805	0.889969	0.956324	0.746112
821	3-dehydrocarnitine*	Lipid	Carnitine metabolism	32654	LC/MS Pos	1020	160.2	10457-99-5;	6991982	C02636	HMDB12154	2.49178	1.64268	1.98795	1.58473	2.43077	1.52813	2.34457	2.92654	1.01498	0.136892	0.922921	0.882768	1.79189	0.54006	1.37885	0.933216	0.417423	0.895889	0.819134	0.604232	0.537684	0.331179	0.727348	0.442739	0.434785	1.64489	1.65562	1.41498	0.723621	1.52666	1.31831	1.40379	0.392428	0.551197	1.53942	1.33437	0.985019	0.988852
1246	3'-dephosphocoenzyme A	Cofactors and vitamins	Pantothenate and CoA metabolism	18289	LC/MS Pos	2211	688	3633-59-8;	444485	C00882	HMDB01373	1.38139	1.30222	1.30764	1.34938	0.881145	0.984199	1.14974	0.788259	0.759637	1.01609	0.698526	0.675599	0.985291	1.0606	0.958671	0.788032	1.06276	1.31762	0.924156	0.850341	0.924495	1.0158	1.12659	1.57086	1.01471	1.07842	1.07153	1.81877	1.10971	0.924834	0.790745	1.02198	0.898637	0.622782	1.17203	0.904659	0.983551	0.707875
903	3-hydroxybutyrate (BHBA)	Lipid	Ketone bodies	542	GC/MS	1203.5	116.9	625-72-9;	441	C01089	HMDB00357	1.35978	0.52891	0.689873	1.00051	1.17986	0.532105	0.837108	0.851744	0.91399	0.999488	0.988285	0.763808	0.845225	1.02143	1.30791	1.25745	1.38495	1.32303	0.716171	0.834728	0.963254	1.46502	1.48689	1.53007	1.09543	1.42957	1.01171	0.992128	1.34752	1.17858	0.882577	1.04192	0.694663	0.875135	1.34374	1.07051	1.16744	0.868667
1339	3-hydroxypyridine	Xenobiotics	Chemical	21169	GC/MS	1187.1	152	109-00-2;	7971			1.29388	0.538029	1.08069	0.538029	0.731754	1.43576	0.922559	0.816209	0.979101	0.538029	0.651729	0.538029	0.766578	0.538029	0.538029	0.538029	1.28922	0.814202	1.8011	0.538029	1.67123	0.715349	0.733884	0.768826	0.87397	1.6787	0.690348	1.30957	1.39392	1.38105	0.538029	1.03594	1	1.34695	0.538029	0.964061	1.5111	1.10207
529	3-phosphoglycerate	Carbohydrate	Glycolysis, gluconeogenesis, pyruvate metabolism	1414	GC/MS	1756	299	80731-10-8;		C00597	HMDB00807	0.688307	0.741322	0.989444	0.867589	0.50874	0.633681	0.8628	0.832565	0.688878	0.553978	0.79082	0.791911	0.785223	0.642493	0.799802	0.919596	1.27933	1.04131	0.963181	0.905524	1.23474	1.27413	1.05348	1.06155	1.01056	1.78622	1.36375	0.958689	1.16037	1.10888	1.17646	1.08261	1.47187	1.31293	1.61569	1.31106	0.939783	1.19072
247	5-aminovalerate	Amino acid	Urea cycle; arginine-, proline-, metabolism	18319	GC/MS	1620.8	174	660-88-8;	6992101138	C00431	HMDB03355	1.52125	0.963034	1.26001	0.92609	0.791301	1.06639	1.40928	1.56112	0.36027	0.61856	0.736631	0.707485	0.15921	0.219481	0.488201	0.567216	1.08843	1.07369	1.13452	1.21439	1.55455	1.74002	0.775642	0.789839	0.665297	0.85255	0.652681	0.560618	1.30641	1.04442	1.0222	1.00453	1.33037	0.995467	0.915665	1.11883	1.23838	1.38448
792	5-HETE	Lipid	Eicosanoid	37372	LC/MS Neg	5372	319.2	73307-52-5;	9862886			3.16954	1.21359	1.0731	1.38842	1.76439	1.79366	1.51167	2.08461	0.92015	1.28153	0.81161	1.28921	0.978193	1.01377	1.53108	1.00631	0.893298	0.545283	1.62375	1.11551	0.959643	0.993687	1.02181	0.8954	0.800048	0.540246	0.442075	0.486655	0.468653	1.02924	0.299921	0.742662	0.570466	0.301553	1.13692	0.834666	1.20463	0.349476
1206	5-methyltetrahydrofolate (5MeTHF)	Cofactors and vitamins	Folate metabolism	18330	LC/MS Neg	1838	458.2	68703-91-3;68792-52-9;	146	C00440	HMDB01396	0.206675	0.206675	0.206675	0.616843	0.920534	0.318909	0.206675	1.11331	1.23593	1.62544	1.25808	1.08576	1.26208	0.987053	2.00835	1.28809	0.579309	1.01539	1.25047	0.943889	0.206675	0.769697	0.356196	1.01295	1	1.70388	0.206675	1.42989	0.206675	1.48946	0.206675	1.07977	0.206675	0.635436	0.571671	0.288752	0.206675	0.734459
266	5-methylthioadenosine (MTA)	Amino acid	Polyamine metabolism	1419	LC/MS Pos	2427	298.1	2457-80-9;	439176	C00170	HMDB01173	0.913145	0.551596	0.857677	0.533752	0.792115	0.784704	0.692524	0.622336	1.62572	1.77835	1.13872	0.879139	2.03501	1.85591	1.59263	1.04697	0.885835	1.15165	1.84561	0.901201	1.43283	0.707173	1.00462	1.34204	1.0533	0.912878	0.849063	1.23781	1.14903	1.53071	0.807642	0.987807	0.946727	1.01923	1.06176	0.475984	0.945836	1.46333
282	5-oxoproline	Amino acid	Glutathione metabolism	1494	LC/MS Neg	744	128.2	98-79-3;	7405	C01879	HMDB00267	0.920492	1.09442	1.14579	1.03816	1.02981	0.855221	1.32211	1.17823	0.842816	0.694429	0.845805	0.840481	0.86107	0.921587	0.950304	1.02382	1.42554	1.06578	0.970194	0.594572	0.829889	0.860907	1.04475	1.08342	1.15319	1.71749	1.35092	0.921052	1.2259	0.994655	1.06811	1.36881	0.932873	0.803503	1.45083	1.00534	0.872586	0.799378
862	6-beta-hydroxylithocholate	Lipid	Bile acid metabolism	36807	LC/MS Neg	4826	391.3		5283821	C15515	HMDB00811	1.05048	0.921975	0.766329	0.956966	1.68442	0.434718	0.566163	0.964637	0.440508	1.18371	1.48154	2.7985	2.18268	1.81599	1.50944	0.849048	0.534223	1.67749	0.949519	0.770259	0.557916	0.796917	0.858803	2.69186	0.513934	1.67753	1.71614	2.11846	1.17373	1.77588	0.850558	1.03536	0.535563	0.877556	1.58161	1.7432	1.20711	0.660859
787	6-keto prostaglandin F1alpha	Lipid	Eicosanoid	20476	LC/MS Neg	4180	369.3	58961-34-8;58962-34-8;	5280888	C05961	HMDB02886	0.333277	0.333277	0.333277	0.333277	0.333277	0.333277	0.333277	0.333277	0.496961	0.364938	0.834454	2.65351	1.65108	0.333277	1.16555	1.63506	0.333277	0.333277	0.333277	0.333277	0.333277	0.333277	0.333277	0.333277	0.333277	0.333277	0.333277	0.333277	0.333277	0.333277	0.333277	0.333277	0.333277	0.333277	0.333277	0.333277	0.333277	0.333277
545	6-phosphogluconate	Carbohydrate	Nucleotide sugars, pentose metabolism	15442	LC/MS Neg	588	275.1	921-62-0;53411-70-4;	91493	C00345	HMDB01316	0.411936	0.990933	1.09767	1.58967	1.29784	0.991186	1.75007	1.37259	1.00972	0.898593	1.24966	1.01683	0.918754	0.764812	1.30537	1.32659	1.03451	1.11515	0.936686	0.905513	0.47826	1.0349	0.990283	0.961048	0.980258	1.57983	1.04637	1.03543	0.622556	0.92776	0.411936	0.924823	0.677524	0.75498	1.19126	1.12201	0.411936	1.00882
1023	7-alpha-hydroxycholesterol	Lipid	Sterol/Steroid	35692	GC/MS	2300	456.2	566-27-8;	107722	C03594	HMDB01496	0.900551	0.780835	0.870612	0.547244	0.562272	0.932372	1.06588	1.26871	0.10272	0.10272	0.359481	0.394645	0.10272	0.10272	0.19898	0.356505	0.637803	0.783853	1.01299	0.984865	1.65461	2.19516	0.771892	0.655933	1	1.01513	0.876195	0.79108	1.42053	1.06712	1.18688	2.10768	1.86357	1.5701	1.03203	2.21815	1.40518	1.5054
1024	7-beta-hydroxycholesterol	Lipid	Sterol/Steroid	35092	GC/MS	2340	456.4	566-27-8;	473141	C03594	HMDB06119	0.701524	0.692878	0.873832	0.35776	0.533635	0.754514	0.848332	1.03094	0.330311	0.461489	0.51917	0.796144	0.158052	0.207867	0.288586	0.623359	1.0381	1.21953	1.43564	1.62724	2.27081	2.08629	0.542039	0.969057	1.23062	1.0345	0.961896	0.850449	1.5456	1.65678	1.30363	0.805188	2.25391	1.47736	1.12875	1.38671	1.31633	1.56527
712	9,10-hydroxyoctadec-12(Z)-enoic acid	Lipid	Fatty acid, dihydroxy	38399	LC/MS Neg	5177	313.3	263399-34-4;	9966640	C14828	HMDB04704	1.81496	1.09766	1.43905	1.12725	1.93777	0.966941	1.58404	2.51391	0.205523	0.221101	0.350258	0.500032	0.205523	0.205523	0.346253	0.249426	0.919031	1	1	1.0305	1.04799	1.77525	0.964938	0.726224	0.801378	1.1933	0.804383	0.617155	1.33652	0.940946	0.77698	1.58114	1.01136	0.80633	1.57479	2.16409	1.40329	0.879432
822	acetylcarnitine	Lipid	Carnitine metabolism	32198	LC/MS Pos	1203	204.2	5080-50-2;	7045767	C02571	HMDB00201	0.897788	0.802559	0.634488	0.549256	0.860337	1.01303	0.756544	1.0641	0.805147	0.644158	1.12495	1.15206	1.00669	0.665527	0.977565	0.973254	0.917027	0.703451	1.19326	1.52485	1.29779	1.0796	1.10983	0.547318	0.876565	0.986971	1.20776	0.41225	1.83718	0.767129	0.993305	1.38023	0.933826	1.06791	1.15993	1.4157	1.57414	1.03977
1105	adenine	Nucleotide	Purine metabolism, adenine containing	554	GC/MS	1804.2	264	73-24-5;	190	C00147	HMDB00034	0.662104	0.482752	0.740544	0.611953	0.768854	0.818529	0.769175	0.743112	1.88006	2.0953	1.39146	0.905015	1.88437	1.92723	1.5814	1.11478	1.12357	1.20339	1.6129	0.960683	1.46673	0.929749	1.01721	1.19862	0.949147	1.03932	0.974436	1.50802	1.60251	1.64507	0.825636	0.887437	1.12715	1.15382	0.943706	0.558769	0.982786	1.18268
1106	adenosine	Nucleotide	Purine metabolism, adenine containing	555	LC/MS Pos	1650	268.1	58-61-7;	60961	C00212	HMDB00050	1.692	1.07335	1.60398	1.91552	1.57017	0.988375	1.44505	1.36707	0.865427	0.612693	0.711099	0.510753	0.856557	0.66512	1.4494	0.691808	1.0568	1.38916	0.987985	0.677576	0.978479	0.74713	0.969037	1.28246	1.04583	1.15628	0.769684	1.3605	0.877884	0.931947	0.628625	0.827906	0.751942	1.01162	1.01202	1.02167	1.02655	1.11145
1112	adenosine 2'-monophosphate (2'-AMP)	Nucleotide	Purine metabolism, adenine containing	36815	LC/MS Pos	1625	348.1	130-49-4;		C00946	HMDB11617	1.36313	0.723176	1.14293	1.01487	1.1488	0.65571	1.13698	1.10695	0.806527	1.22528	0.854567	0.826858	0.82386	0.837372	1.21378	1.12944	1.00893	1.02451	0.842595	0.848473	0.935152	0.837083	1.33006	1.03078	0.905278	1.35613	1.01002	1.30418	0.991069	1.30494	0.742545	0.981556	0.732605	0.882987	1.03656	0.985125	1.04398	1.072
1118	adenosine 3',5'-diphosphate	Nucleotide	Purine metabolism, adenine containing	15691	LC/MS Neg	602	426	75431-54-8;		C00054	HMDB00061	0.279695	0.279695	0.279695	0.845315	1.47358	0.478097	1.60937	1.47627	0.914375	0.568655	0.969328	0.401367	0.279695	0.59233	1.03067	0.878957	0.507147	1.42093	0.279695	0.557617	0.279695	0.998288	1.46766	1.43544	0.857598	1.64527	0.279695	1.4589	1.09433	1.59312	0.279695	0.633266	0.279695	1.25583	0.68179	1.00171	1.15566	1.30743
1113	adenosine 3'-monophosphate (3'-AMP)	Nucleotide	Purine metabolism, adenine containing	35142	LC/MS Pos	1451	348.1	84-21-9;	15938966	C01367	HMDB03540	0.95792	0.800227	0.83809	1.00755	0.88406	0.816931	1.15997	1.00644	0.786863	0.891181	0.814213	0.860454	0.903914	0.564716	1.03866	0.761971	1.0033	1.25202	1.05235	0.869528	1.16579	1.18526	1.13989	1.27873	1.11328	1.42979	1.06611	1.04841	1.12095	1.08914	0.929763	1.11391	0.996703	0.993556	1.21311	1.0697	0.953165	0.918031
1114	adenosine 5'-monophosphate (AMP)	Nucleotide	Purine metabolism, adenine containing	32342	LC/MS Pos	1210	348.1	149022-20-8;	15938965	C00020	HMDB00045	1.66337	0.972403	1.53572	1.50898	1.9302	0.901876	1.78428	1.58146	0.894986	0.942472	0.846138	0.692807	0.893709	1.14212	1.66125	0.953122	0.967686	1.47481	0.971472	0.765795	1.05902	0.909034	1.20003	1.57681	1.06023	1.30989	1.02853	1.81495	0.897923	1.0276	0.691495	0.827777	0.593936	1.49938	1.20321	0.894453	0.918304	1.24617
713	adipate	Lipid	Fatty acid, dicarboxylate	21134	GC/MS	1522.2	110.9	124-04-9;	196	C06104	HMDB00448	1.60866	1.09228	0.918479	0.756495	2.13438	0.684167	0.913465	1.21305	0.756145	0.912167	0.546199	1.04015	0.739514	0.546199	1.3025	1.12401	0.730636	1.32205	0.738545	0.842514	0.927906	1	1.54409	0.892334	1	1.87022	1.0128	0.737321	1.93048	0.965561	1.40867	1.04666	0.546199	0.930577	0.705456	1.95201	1.39754	1.10524
665	adrenate (22:4n6)	Lipid	Long chain fatty acid	32980	LC/MS Neg	5684	331.3	2091-25-0;	5282844	C16527	HMDB02226	3.1808	1.80717	1.26144	1.58205	1.86787	1.73121	1.3022	1.95638	2.09298	3.08522	2.36434	2.57079	2.83783	3.34625	4.23607	2.93205	0.562266	0.878922	1.69232	1.11038	0.890125	1.00718	0.447147	0.992816	0.340041	0.475646	0.745622	0.711482	0.35735	0.552834	0.805646	0.628363	1.10987	0.682177	0.660715	0.733328	0.408638	0.700063
27	alanine	Amino acid	Alanine and aspartate metabolism	1126	GC/MS	1147.6	115.9	56-41-7;	59507311724	C00041	HMDB00161	1.51943	1.59038	1.59095	1.55991	1.45546	1.60095	1.31211	1.55282	1.00986	1.05069	0.900975	0.99211	1.095	0.998264	1.1692	1.31499	1.13146	1.0517	0.907419	0.971738	1.16055	0.751938	0.853047	0.774292	0.914774	1.20253	0.979371	1.00782	0.817171	1.00174	0.928953	0.876558	0.84929	0.915513	1.10951	0.970031	0.88681	0.813667
1150	allantoin	Nucleotide	Purine metabolism, urate metabolism	1107	GC/MS	1809.8	518.3	97-59-6;	204	C02350	HMDB00462	1.6222	1.00709	1.15703	1.05037	0.794289	0.76634	1.06529	1.33353	0.936999	0.848525	0.911417	1.25296	0.96617	0.970042	1.07406	1.5637	1.17891	1.00869	1.0021	1.23362	1.10157	1.02194	0.709762	0.741154	0.875667	1.47229	0.976539	0.938458	0.87368	0.751564	1.16374	0.932171	1.09064	1.00997	0.9979	0.893753	0.928722	0.777099
198	alpha-hydroxyisovalerate	Amino acid	Valine, leucine and isoleucine metabolism	33937	GC/MS	1208	145.1	600-37-3;	99823		HMDB00407	1.36942	0.283751	0.76007	0.99519	0.789617	1.36434	1.03251	0.852043	1.06826	1.25677	0.967493	1.17985	0.846154	0.893451	1.48656	1.37563	1.05331	0.478018	1.18939	0.723737	0.721733	0.623191	0.741536	1.22253	0.930105	1.06125	1.10138	0.283751	1.07595	1.3455	0.283751	0.922248	1.03412	0.596822	0.715294	1.00481	1.26187	1.1263
868	alpha-muricholate	Lipid	Bile acid metabolism	34092	LC/MS Pos	5167	373.3	2393-58-0;	3083761	C17647	HMDB00506	1.26051	0.934386	0.836178	1.76641	1.29767	0.976135	1.01493	1.3057	0.457759	1.26511	2.30488	2.43867	1.59986	0.656797	1.83817	1.11146	0.632613	1.27645	0.858814	0.726032	0.985068	0.801482	0.862922	2.12547	0.518444	1.27376	1.56087	0.819844	0.815436	1.18795	0.68666	0.777887	0.491159	0.48203	1.46961	0.95331	1.17111	0.590549
1266	alpha-tocopherol	Cofactors and vitamins	Tocopherol metabolism	1561	GC/MS	2305.4	502.5	59-02-9;10191-41-0;	14985	C02477	HMDB01893	0.443684	0.617961	0.728653	0.5117	1.03506	0.47585	0.706812	0.695173	3.06333	3.78712	3.09689	2.92962	4.00184	4.44609	3.50315	2.72389	1.06209	1.45025	1.03569	0.677248	0.964943	0.305584	0.645456	1.22467	1.5138	1.76011	1.09847	2.07044	0.12026	1.11301	1.17119	0.684456	0.420559	0.886994	0.847109	0.372421	0.634913	1.13288
650	arachidate (20:0)	Lipid	Long chain fatty acid	1118	GC/MS	2071.2	369.3	506-30-9;	10467	C06425	HMDB02212	1.41822	2.00922	1.70714	1.46102	0.884089	1.29804	1.22599	0.766458	1.50588	0.892239	0.618062	0.565889	1.17935	2.52421	0.793957	1.2444	0.968415	0.972725	0.954121	1.13593	1.10307	0.846504	0.833284	0.905397	1.22958	1.70985	1.7581	1.07078	0.789703	0.956641	1.4978	0.958057	0.952287	0.846567	0.937823	1.09265	1.03158	0.953808
659	arachidonate (20:4n6)	Lipid	Long chain fatty acid	1110	LC/MS Neg	5525	303.4	506-32-1;	444899	C00219	HMDB01043	1.74895	1.0317	0.716112	0.901296	1.64299	1.15619	1.03404	1.22091	2.99524	2.09439	2.81059	2.27598	4.06496	2.74898	3.90293	2.42708	1.19707	1.28071	1.87584	1.21238	0.965964	0.968302	1.19868	1.45125	0.522316	0.496745	0.420047	0.567413	0.278795	0.473365	0.400251	0.540345	0.625025	0.629587	0.951208	0.682586	0.646842	0.653252
241	arginine	Amino acid	Urea cycle; arginine-, proline-, metabolism	1638	GC/MS	1608.5	142	1119-34-2;	5246487232	C00062	HMDB00517	1.04583	3.36238	0.206269	0.818044	0.206269	2.03651	0.206269	0.244037	0.206269	1.28575	0.465157	2.72459	0.995799	0.835728	0.347714	1.37809	0.660407	0.774363	1.0042	2.92752	1.82748	0.883272	0.206269	0.515539	0.206269	1.33604	1.30676	0.704566	0.439441	0.206269	1.56212	2.12198	1.2059	0.903725	0.206269	1.09628	0.206269	0.431205
1197	ascorbate (Vitamin C)	Cofactors and vitamins	Ascorbate and aldarate metabolism	1640	GC/MS	1850.1	332.1	134-03-2;		C00072	HMDB00044	0.245908	0.544756	0.509899	0.894159	0.766983	0.394304	0.238487	0.317748	2.45621	2.65391	1.52282	2.16387	2.77668	3.63556	2.16577	2.41547	1.39894	2.11065	1.41855	1.22911	0.398534	0.2688	0.865352	2.626	1.3001	0.968253	1.06268	1.91816	0.136867	0.715595	0.362951	0.316801	0.136867	1.51038	0.937316	0.136867	0.262262	1.03175
25	asparagine	Amino acid	Alanine and aspartate metabolism	512	LC/MS Pos	669	133.1	70-47-3;	62676992089	C00152	HMDB00168	1.09379	1.11423	0.996707	1.17972	1.41895	1.00456	0.941062	0.995441	1.06496	1.09387	1.21917	1.11659	1.20288	0.958348	1.27612	1.30199	1.04716	0.875935	0.974458	1.07333	0.985217	0.7865	1.18623	0.93939	1.00329	1.19823	0.889691	0.912776	0.7303	1.02392	0.851145	1.08177	0.661538	0.81754	1.0247	0.835452	0.902898	0.955941
24	aspartate	Amino acid	Alanine and aspartate metabolism	15996	GC/MS	1529.7	232	56-84-8;	5960	C00049	HMDB00191	1.1756	1.15743	1.3931	1.7398	1.98593	1.15727	1.01129	1.07418	0.884436	0.945869	0.826825	1.12013	0.86148	0.696723	1.58041	1.30005	1.08276	0.918732	1.0286	0.926674	1.21245	0.812898	0.898958	1.25368	0.856478	1.42576	1.06804	0.928406	0.795629	1.05413	0.984792	1.19631	0.74377	0.643144	1.17435	0.705535	0.732751	0.81759
360	aspartylleucine	Peptide	Dipeptide	40068	LC/MS Pos	2310	247.2	3062-14-4;	332962			1.51388	0.463998	0.728403	0.463998	1.15366	0.463998	0.554471	0.463998	0.463998	1.27013	0.463998	1.10087	1	0.638457	1.32091	1.65428	0.463998	0.578515	0.463998	0.819728	1.06167	0.463998	1.14365	1.42924	0.535523	0.497536	1.03197	1	0.965709	0.463998	0.463998	0.766506	0.463998	1.33764	1.08462	1.14242	0.801189	0.735398
26	beta-alanine	Amino acid	Alanine and aspartate metabolism	55	GC/MS	1451.8	174	56-41-7;107-95-9;	2394755801	C00099	HMDB00056	1.04585	0.874424	1.0101	1.58305	1.61747	0.841376	1.09726	0.999562	0.837571	0.83045	0.841768	0.701154	0.782	1.29883	0.990964	1.00044	1.23077	1.22584	0.630792	0.549492	0.780285	1.01243	1.00904	1.02937	1.15073	1.35079	0.604358	1.4579	0.854169	1.6474	0.586663	0.777163	0.545045	1.55452	1.04046	0.906669	1.17738	0.969227
22	betaine	Amino acid	Glycine, serine and threonine metabolism	3141	LC/MS Pos	721	118.2	107-43-7;	247		HMDB00043	0.688448	0.674719	0.808915	1.02672	0.818904	0.897209	1.00383	0.902341	1.04289	1.243	0.633752	0.562621	1.22744	1.35599	0.971062	1.0452	1.08804	1.13596	1.19646	1.1278	1.05888	0.90909	0.804496	1.06998	0.996174	0.937992	0.964744	0.941698	1.007	1.07644	1.02566	0.900923	1.12852	1.34429	0.951449	0.973282	0.634245	1.09796
23	betaine aldehyde	Amino acid	Glycine, serine and threonine metabolism	15499	LC/MS Pos	639	120.2	7758-31-8;	249	C00576	HMDB01252	1.28245	0.99806	1.48645	1.32462	1.02071	1.20243	1.61069	1.28743	1.00754	0.234039	0.811529	0.984527	1.29838	0.634713	0.992461	1.25881	1.03371	1.18825	1.02001	1.01941	0.744737	1.00194	0.720995	1.05058	0.879567	1.09892	1.0519	0.736565	0.534118	0.37478	0.717229	1.00466	0.808066	0.760746	1.02818	0.948376	0.246327	0.716428
864	beta-muricholate	Lipid	Bile acid metabolism	31885	LC/MS Pos	5191	391.2	2393-59-1;	3083762	C17726	HMDB00415	1.50188	1.17756	0.873279	1.70891	1.15875	1.03471	1.06493	0.996157	0.46765	1.63486	3.11114	2.62446	3.14013	0.797674	2.52187	1.5313	0.672279	1.22165	1.02938	0.811081	0.809313	0.682273	0.970623	2.14044	0.390289	1.87677	1.50185	0.860355	0.907684	0.864811	0.634981	0.667958	0.452222	0.437861	1.42663	1.00384	0.911604	0.76291
1208	biopterin	Cofactors and vitamins	Folate metabolism	12358	LC/MS Pos	1555	238.1	22150-76-1;	445040	C06313	HMDB00468	1.8107	1.42576	1.67213	2.02923	1.43143	1.44618	1.98356	1.54987	0.691694	0.745455	0.663407	0.629533	0.560608	0.720136	0.859318	0.94682	0.850702	0.929655	0.648238	0.931163	0.964821	1.12561	1.07024	0.800739	0.791519	1.14794	0.707208	1.02198	1.15499	0.893338	0.964738	1.10805	1.03518	0.963687	1.13529	1.23878	1.31563	0.978016
812	butyrylglycine	Lipid	Fatty acid metabolism (also BCAA metabolism)	31850	LC/MS Pos	2077	146.1	20208-73-5 ;	88412		HMDB00808	5.63767	1.98784	1.91916	0.840627	1.19742	1.49067	2.66783	1.97439	1.00757	0.858686	0.720424	0.856006	1.19238	1.10908	0.704025	0.987727	1.30851	1.01227	0.858909	0.972478	0.850918	1.0482	1.18128	0.591571	0.65625	1.1191	0.980002	1.0332	0.992431	1.14516	0.878705	0.722952	1.28198	0.923999	1.06277	1.38079	0.973813	0.674541
1059	campesterol	Lipid	Sterol/Steroid	33997	GC/MS	2353	129	474-62-4;	173183	C01789	HMDB02869	0.541756	0.951064	1.11543	1.04894	0.980319	4.75193	1.01968	0.686377	0.541756	0.541756	0.541756	0.541756	0.541756	0.541756	0.541756	0.541756	0.541756	0.541756	0.541756	0.541756	0.541756	0.541756	0.541756	0.541756	0.541756	0.541756	0.541756	0.541756	0.541756	0.541756	0.541756	0.541756	0.541756	0.541756	0.541756	0.541756	0.541756	0.541756
622	caprate (10:0)	Lipid	Medium chain fatty acid	1642	LC/MS Neg	5092	171.2	112-37-8;	2969	C01571	HMDB00511	1.05072	1.12097	0.985078	0.965142	1.2214	0.997797	0.803828	0.913491	1.31547	0.727298	0.993637	1.34735	0.969129	0.769089	1.04	1.58278	1.05905	1.41755	1.19688	0.964804	0.751257	1.13163	1.2035	1.28043	1.16894	1.00196	0.804426	1.45189	0.678403	1.89681	0.886591	0.838248	0.70892	1.02965	0.886405	0.670987	1.00636	0.998044
618	caproate (6:0)	Lipid	Medium chain fatty acid	32489	LC/MS Neg	2766	115.2	142-62-1;	8892	C01585	HMDB00535	2.00232	0.730319	6.2651	2.58533	1.28801	0.300335	4.76703	0.300335	0.300335	1.36639	1.00543	0.300335	0.300335	0.300335	0.300335	0.300335	0.300335	0.623269	0.994571	1.3799	0.696092	1.17098	0.716984	0.805001	0.300335	0.300335	0.869697	0.300335	1.14657	1.0478	0.300335	0.596075	0.721937	1	0.300335	0.938005	0.300335	1.04012
820	carnitine	Lipid	Carnitine metabolism	15500	LC/MS Pos	702	162.2	461-05-2;	10917			1.13323	0.853551	1.09518	1.01886	1.24144	1.02042	1.06882	0.981141	0.785083	0.812513	0.73697	0.69073	0.927186	0.816144	0.930463	0.713003	0.896644	1.09177	1.00745	0.885972	1.10156	0.883882	0.895138	1.13137	1.06954	1.10593	0.992548	1.13472	1.09641	1.03098	0.98531	1.09395	0.986112	1.19982	1.01778	1.13905	0.820126	0.979286
164	C-glycosyltryptophan*	Amino acid	Tryptophan metabolism	32675	LC/MS Pos	1912	367.1					1.2796	0.964603	1.14235	1.12709	1.1259	0.962033	1.25841	1.20584	0.999813	1.17742	1.05469	1.20964	1.50032	1.11734	1.64578	1.36172	0.927845	0.997218	1.00019	0.949838	1.11004	0.946724	0.902191	0.96347	0.835439	1.13655	0.956517	1.00278	0.9917	0.855964	0.656558	0.964463	0.639052	1.00362	1.11167	0.978045	0.773537	1.12968
842	chenodeoxycholate	Lipid	Bile acid metabolism	37789	LC/MS Neg	5250	391.4	474-24-9;474-25-9;		C02528	HMDB00518	0.606775	0.472249	0.397689	0.746149	0.856619	0.607463	0.47399	0.772398	0.714029	1.23796	1.25242	2.04419	2.30666	1.50565	1.88429	1.05087	1.13147	2.40543	1.32267	1.34871	1.08081	0.885086	0.598689	2.27402	0.928324	0.608091	0.827901	1.04276	0.821338	0.957243	1.07168	0.956423	0.638735	1.29559	1.86509	1.41986	1.29876	0.849994
837	cholate	Lipid	Bile acid metabolism	22842	LC/MS Neg	5148	407.4	81-25-4;		C00695	HMDB00619	1.70187	1.27137	0.999084	3.19365	3.12158	1.33112	1.23375	2.43417	0.487015	0.937345	0.987122	2.34845	1.48821	0.831283	1.42945	1.06265	0.765881	1.37692	1.00092	0.897024	0.713819	0.631727	0.491469	2.21378	0.588795	1.09801	1.04353	0.88911	0.641253	0.846559	0.751762	0.845166	0.31963	0.451914	1.23447	1.21058	1.02611	0.487185
1020	cholesterol	Lipid	Sterol/Steroid	63	GC/MS	2316.9	329.3	57-88-5;	6432564	C00187	HMDB00067	0.817475	0.855716	0.864828	0.928869	0.83641	0.731257	0.795062	0.790138	0.987654	1.05242	0.983577	0.906615	1.17576	1.08349	1.14212	1.36253	1.18084	1.23538	1.04516	1.07607	1.1542	1.04667	0.890043	0.995251	1.05982	0.970895	0.999772	1.00475	1.00023	1.05538	1.05917	0.919936	0.94538	1.15274	0.985446	0.916947	1.00666	1.19461
881	choline	Lipid	Glycerolipid metabolism	15506	LC/MS Pos	674	104.2	67-48-1;	170746			1.17243	0.767073	0.879052	0.706431	0.922121	0.815049	0.93358	0.844891	0.995473	1.40733	0.981017	1.16751	1.15976	1.10403	0.867788	1.00174	0.837476	0.830629	1.08532	1.06318	1.22883	0.85559	1.21899	0.877775	0.966637	0.883972	0.893845	1.12427	1.23887	1.26248	1.10097	1.04296	1.00453	1.08277	0.743129	0.99826	1.31767	1.01699
875	choline phosphate	Lipid	Glycerolipid metabolism	34396	LC/MS Pos	695	184.1	72556-74-2;	135437			0.88577	1.19668	0.982654	0.942399	0.63384	1.79604	0.869932	0.886737	1.50823	1.68062	1.01735	1.14882	1.75422	1.37716	1.19454	1.16327	1.05685	1.02331	1.44122	1.2141	1.25377	0.99183	0.816221	1.00817	1.04906	0.736902	0.800596	0.818659	0.965036	0.628843	0.9776	0.875051	1.22049	1.06194	0.848315	0.98403	0.708976	0.86522
641	cis-vaccenate (18:1n7)	Lipid	Long chain fatty acid	33970	GC/MS	1987	339.3	693-72-1;	5282761	C08367		0.60202	0.324543	0.483338	0.246325	0.553543	0.316474	0.27487	0.492275	2.39925	3.16469	2.27806	2.10036	2.77096	6.4593	2.56274	2.9431	1.34393	1.27011	1.66419	1.37573	1.57487	1.01025	0.937721	1.19391	0.854401	0.456578	0.792744	0.87084	0.6884	0.989753	1.06228	0.803373	1.19722	1.01429	0.789966	0.605519	0.846575	1.1148
579	citrate	Energy	Krebs cycle	1564	GC/MS	1763.4	273.1	77-92-9;	311	C00158	HMDB00094	0.967647	0.994948	1.42869	1.91958	2.68155	1.09837	0.766167	0.393883	1.74789	1.94983	1.95498	1.85157	1.87169	1.2732	2.20571	1.51302	0.318666	0.261215	2.25942	0.537258	1.71885	0.312038	0.709227	1.97325	0.370127	0.54417	0.688492	1.12511	1.11166	1.0882	0.84333	0.801559	0.699996	0.866701	0.81213	0.550072	1.03235	1.00505
248	citrulline	Amino acid	Urea cycle; arginine-, proline-, metabolism	2132	LC/MS Pos	715	176.1	372-75-8;	833	C00327	HMDB00904	1.10998	1.02774	1.15546	1.54381	1.37922	0.991755	1.33386	1.12827	0.790307	0.757934	0.949754	1.11975	0.945612	0.810345	1.15053	1.18257	1.17413	1.05572	1.06041	0.924605	1.00683	0.956732	0.887093	1.10974	0.887028	1.52218	0.992455	0.934599	1.01077	0.886842	0.903572	1.15053	0.68925	0.707295	1.43803	1.00825	0.695367	0.875885
1052	corticosterone	Lipid	Sterol/Steroid	5983	LC/MS Pos	4856	347.2	50-22-6;	5753	C02140	HMDB01547	1.88902	1.011	1.74241	0.913915	0.627415	0.795736	1.1395	0.92969	0.428227	0.48273	0.469129	0.890354	0.583877	1.26293	1.28002	0.428227	0.725074	0.996962	0.428227	1.7624	1.39228	1.03744	0.428227	0.428227	0.725339	3.19339	1.83416	0.428227	0.992624	1.09781	1.62287	1.00304	1	0.757671	1.15162	2.06989	0.849143	0.991423
259	creatine	Amino acid	Creatine metabolism	27718	LC/MS Pos	758	132.1	57-00-1;	586	C00300	HMDB00064	1.0449	0.899191	1.17316	0.978677	1.11844	0.88563	1.17013	0.994812	0.971493	1.26138	1.09144	1.44291	1.08802	1.09318	1.30241	1.17763	0.92379	0.996983	0.943913	0.906429	0.942821	0.985346	0.80035	1.15275	0.851744	0.959927	1.05961	1.41409	0.745128	1.00302	0.627704	0.939592	0.668699	0.995695	1.02851	1.16717	0.772471	1.20656
1338	cyanurate	Xenobiotics	Chemical	20700	GC/MS	1599.2	345.1	108-80-5;	7956	C06554		1.85921	0.36179	0.933466	1.49726	0.727766	0.36179	0.652668	0.762191	1.00956	1.92305	1.22172	1.13734	0.925663	0.36179	1.06289	1.33948	1.24327	0.36179	0.733996	1.67963	1.16385	0.36179	0.36179	0.665865	0.863781	0.936005	1.18236	0.36179	0.424284	0.36179	1.3535	0.36179	0.945401	1	1	0.36179	0.494911	0.36179
213	cysteine	Amino acid	Cysteine, methionine, SAM, taurine metabolism	31453	GC/MS	1560.1	218	52-90-4;56-89-3;	58626419722	C00097	HMDB00574	1.22414	1.04204	0.878271	1.15007	0.618327	0.795319	1.07574	1.09022	0.759523	1.09756	1.14763	1.60507	0.735987	1.24004	1.1744	1.92892	0.951943	0.734997	1.07436	1.15992	1.19954	0.767754	0.688979	0.488049	1.02544	1.16797	1.32448	0.555565	0.974564	0.892921	1.04719	1.0997	0.934844	0.923016	0.933152	0.876232	0.896777	0.957964
284	cysteine-glutathione disulfide	Amino acid	Glutathione metabolism	35159	LC/MS Pos	821	427.1	13081-14-6;	4247235		HMDB00656	0.827991	0.247087	0.102192	0.342695	1.25314	0.208694	0.185511	0.533278	0.728187	0.789239	0.984938	1.9639	1.30314	1.24938	1.57089	1.56823	1.15744	0.838242	1.16823	1.09133	0.957757	1.01911	1.11312	0.377298	1.01506	1.73696	1.19469	0.564635	0.61327	1.42013	0.826301	1.38714	0.604504	1.27512	1.13375	1.00575	0.734837	0.994251
346	cysteinylglycine	Peptide	Dipeptide	35637	GC/MS	1763	257	19246-18-5;	65270	C01419	HMDB00078	1.01668	1.273	1.41569	1.24856	1.35444	1.13854	1.01753	1.43909	0.983507	1.32209	0.693895	0.704106	1.13662	0.693552	1.19022	1.43587	1.05367	0.587756	1.04986	0.751334	1.22832	0.996871	0.644437	0.867503	0.731718	1.32354	0.892462	1.59686	0.773171	0.943183	1.01649	0.502152	0.679011	0.805537	0.751131	0.550851	0.729938	1.24448
1153	cytidine	Nucleotide	Pyrimidine metabolism, cytidine containing	514	LC/MS Pos	1065	244	65-46-3;	6175	C00475	HMDB00089	1.47883	1.44037	1.71484	1.76276	1.22164	1.66419	1.42751	1.34128	0.948794	0.665943	0.96857	0.87419	0.905341	0.839002	1.09748	1.00213	1.03999	1.12499	0.849768	0.896505	1.06172	0.9243	0.976284	1.08162	0.784756	1.1208	1.02371	0.846776	0.947021	0.633531	0.918835	1.01136	1.05991	0.869498	1.04155	1.06929	0.887773	0.99398
886	cytidine 5'-diphosphocholine	Lipid	Glycerolipid metabolism	34418	LC/MS Pos	777	489.1	33818-15-4;				1.1155	0.57321	0.509419	0.643039	1.29407	0.367914	0.575164	0.70693	0.576187	1.08047	0.894511	0.783472	0.890494	0.966429	1.06525	0.715772	1.30358	1.33225	1.26982	1.06445	1.37109	0.817679	1.33408	1.14262	1.14552	1.13084	0.685099	1.51795	0.934747	1.32995	0.696388	0.936204	0.883502	1.48432	0.813329	1.03357	1.4576	1.29431
1157	cytidine 5'-monophosphate (5'-CMP)	Nucleotide	Pyrimidine metabolism, cytidine containing	2372	LC/MS Pos	887	324	63-37-6;	7058165	C00055	HMDB00095	1.04147	0.582069	0.622232	0.573178	1.23666	0.573178	0.695168	0.728317	0.691708	0.715623	0.800889	1	0.977018	0.847159	1.18435	0.870185	1.27889	1.29464	1.02298	0.810431	1.09917	1.09645	1.09854	1.74128	1.0919	1.61055	1.08088	1.36593	0.746328	1.12692	0.706467	1.08127	0.736748	1.49516	1.42209	1.14493	0.760059	0.996103
819	deoxycarnitine	Lipid	Carnitine metabolism	36747	LC/MS Pos	759	146.1	6249-56-5;	725	C01181	HMDB01161	1.94269	1.55436	1.7431	2.14371	1.64761	1.56544	1.58473	1.44784	1.18939	0.87902	0.929402	0.912038	1.00109	1.02415	1.33939	1.00764	1.11856	0.836223	0.99891	0.993268	1.02479	0.734599	0.815142	1.101	0.955862	1.15174	0.864336	0.758592	0.838812	1.05073	0.845252	0.760461	0.679164	0.835965	1.10593	1.00673	0.908069	0.859433
655	dihomo-linoleate (20:2n6)	Lipid	Long chain fatty acid	17805	LC/MS Neg	5722	307.3	2091-39-6;	6439848	C16525		2.32723	1.20669	0.810371	0.697709	1.33488	1.10668	0.768867	1.278	2.95269	3.08721	3.2841	3.1224	5.36472	7.29082	4.51748	3.13596	0.735079	1.02808	2.68373	1.33969	1.01841	0.97192	0.857649	1.11652	0.810808	0.435941	0.588366	0.614523	0.375008	0.600335	0.45624	0.528719	1.09379	0.808528	0.981589	0.704954	0.671316	0.793834
609	dihomo-linolenate (20:3n3 or n6)	Lipid	Essential fatty acid	35718	LC/MS Neg	5600	305.4		5312529	C03242	HMDB02925	1.77396	1.36282	0.64293	0.816712	1.21481	1.27099	0.749954	1.22794	2.49084	1.05454	2.7434	1.41923	3.82275	3.17595	4.1892	1.24257	0.863283	1.1945	2.53906	1.39465	1.0302	0.945461	0.928889	1.37593	0.892569	0.436858	0.468473	0.508098	0.255874	0.493826	0.442401	0.480966	0.969802	0.729083	1.24766	0.768011	0.74217	0.749053
1209	dihydrobiopterin	Cofactors and vitamins	Folate metabolism	35129	LC/MS Pos	1510	240.1	6779-87-9;	1879	C02953,C00268	HMDB00038	1.45352	1.96727	0.984294	1.70189	1.68289	1.66687	0.181205	1.49907	1.29127	1.225	0.997289	1.18096	1.77712	1.06573	1.82267	0.973864	1.24761	1.02614	1.27476	0.942905	0.59275	0.470362	0.813675	1.29501	0.727484	0.820565	1.00271	1.35401	0.181205	0.766092	0.181205	0.515052	0.181205	0.913852	0.606703	0.396498	0.181205	0.761489
1022	dihydrocholesterol	Lipid	Sterol/Steroid	21131	GC/MS	2320.8	215.2	80-97-7;	6665		HMDB00908	0.485837	0.354886	0.335706	0.673813	0.597517	0.709636	0.56582	0.697687	0.615847	1.01365	0.736609	0.651135	1.00532	0.919408	0.909988	1.2573	1.28771	1.39022	1.27742	1.23872	1.40763	1.09132	1.03224	1.29864	1.25305	0.431516	0.693122	0.878028	0.88562	1.10568	0.994684	1.05428	1.06401	1.04067	1.0583	0.986352	1.04113	1.4956
240	dimethylarginine (SDMA + ADMA)	Amino acid	Urea cycle; arginine-, proline-, metabolism	36808	LC/MS Pos	812	203.2		123831	C03626	HMDB01539,HMDB03334	1.25898	1.47797	1.32221	1.74414	1.58889	1.72228	1.41825	1.29773	1.38851	1.18521	1.00187	1.00382	1.10194	0.977674	1.58702	1.34289	0.805931	0.888048	1.03704	0.996175	0.998134	0.759975	1.027	0.844973	0.775285	1.05123	0.912356	1.02936	0.530374	0.975717	0.74822	1.11322	0.388096	0.843165	0.986145	0.954582	0.710704	0.966053
3	dimethylglycine	Amino acid	Glycine, serine and threonine metabolism	5086	GC/MS	1030	57.9	1118-68-9;	6971056673	C01026	HMDB00092	0.481228	0.479548	0.29272	0.500427	0.628894	0.864759	0.48594	0.384569	1.17461	1.72547	1.15693	0.956293	1.29902	1.82437	1.13169	0.836104	0.94943	1.02958	1.61007	1.05412	1.1639	0.765682	1	1.04092	0.804223	1.0628	0.55097	1.27248	0.989626	1.72466	1.34241	0.660795	1.47493	1.16285	0.29272	0.970419	0.978496	1.06221
663	docosadienoate (22:2n6)	Lipid	Long chain fatty acid	32415	LC/MS Neg	6017	335.4	7370-49-2 ;	5282807	C16533		3.02948	2.78568	1.11757	1.02741	0.926889	2.3847	0.733308	1.67216	3.09851	4.37435	4.97359	4.31978	11.0413	10.7568	7.24815	4.25193	0.52723	0.923393	3.00894	1.26399	0.840949	1.18676	0.758578	0.972592	0.868457	0.646244	0.577632	0.849794	0.387337	0.71555	0.507073	0.808151	1.13345	0.821836	1.07311	0.91958	0.514167	0.789871
613	docosahexaenoate (DHA; 22:6n3)	Lipid	Essential fatty acid	19323	LC/MS Neg	5518	327.3	6217-54-5;	445580	C06429	HMDB02183	0.993836	0.929505	0.434533	1.0073	1.00616	0.906064	0.665387	1.18688	0.373394	0.555787	0.445453	0.60367	0.529218	0.475109	0.644711	0.526029	0.518173	0.946005	1.19289	0.988691	0.550007	0.992698	0.643094	0.959395	2.77725	3.55043	1.82486	3.07385	1.27966	2.57902	1.63623	2.72992	1.20344	1.86508	2.01734	2.35718	1.61927	1.93626
611	docosapentaenoate (n3 DPA; 22:5n3)	Lipid	Essential fatty acid	32504	LC/MS Neg	5574	329.4	2234-74-4 ;		C16513	HMDB01976	0.947808	0.525571	0.413527	0.473951	0.713223	0.451912	0.502526	0.875998	0.101895	0.086613	0.118251	0.140348	0.143179	0.114327	0.249281	0.100198	1.52479	1.78862	2.60717	1.48427	1.54137	1.59142	1.86127	1.75637	1.47078	0.930101	1.05219	1.05406	0.723624	1.02147	0.860011	0.978529	1.22453	1.17943	1.76572	1.35683	1.37623	1.32476
664	docosatrienoate (22:3n3)	Lipid	Long chain fatty acid	32417	LC/MS Neg	5825	333.4	59708-86-0 ;	5312556	C16534	HMDB02823	0.530406	0.530406	0.530406	0.530406	0.530406	0.530406	0.530406	0.530406	0.530406	1.05228	0.889878	0.947349	1.24333	2.08622	1.11012	0.947721	0.530406	0.530406	0.530406	0.530406	0.530406	0.530406	0.530406	0.530406	0.530406	0.530406	0.530406	0.530406	0.530406	0.530406	0.530406	0.530406	0.530406	0.530406	0.530406	0.530406	0.530406	0.530406
610	eicosapentaenoate (EPA; 20:5n3)	Lipid	Essential fatty acid	18467	LC/MS Neg	5442	301.3	10-2005-9;10417-94-4;	446284	C06428	HMDB01999	0.777982	0.319798	0.282442	0.344819	0.732157	0.287121	0.408328	0.536152	0.111345	0.07044	0.120802	0.094137	0.146755	0.067057	0.209253	0.087046	1.595	1.57403	2.17498	1.25792	1.24774	1.13134	1.72131	1.57341	1.70951	1.05528	1.02232	1.06313	0.890652	0.979916	0.977684	1.00026	1.14207	0.999742	1.76394	1.14931	1.5334	1.08967
653	eicosenoate (20:1n9 or 11)	Lipid	Long chain fatty acid	33587	LC/MS Neg	5955	309.4				HMDB02231	1.03282	0.565757	0.312799	0.294128	0.481486	0.557287	0.256736	0.616625	1.84403	2.55016	2.2154	2.21926	3.5977	5.67978	3.10188	2.62751	0.601682	0.950789	1.90677	1.39851	0.889519	0.987232	0.774074	1.08509	1.45123	0.760703	0.987178	1.08432	0.545539	1.06362	0.752503	0.993496	1.4779	1.0065	1.01282	0.97389	0.792564	1.22923
1609.1	equol sulfate	Xenobiotics	Food component/Plant	40478	LC/MS Neg	3625	321.2					1.06954	1.56632	1.98004	0.825429	0.536913	1.17457	0.930458	0.596793	0.536913	0.536913	0.536913	0.536913	0.536913	0.536913	0.536913	0.536913	0.536913	0.536913	0.536913	0.536913	0.536913	0.536913	0.536913	0.536913	0.536913	0.536913	0.536913	0.536913	0.536913	0.536913	0.536913	0.536913	0.536913	0.536913	0.536913	0.536913	0.536913	0.536913
1565	ergothioneine	Xenobiotics	Food component/Plant	37459	LC/MS Pos	847	230.2	58511-63-0;	3032311	C05570	HMDB03045	9.61567	8.14745	11.693	10.8022	9.686	10.1732	10.0962	8.91535	1.30037	1.14267	0.886987	0.813838	1.50212	1.10288	1.91589	1.0907	1.01201	1.05364	0.810825	0.648832	0.72849	0.53774	0.80434	1.14361	0.987986	0.632434	1.03574	1.10783	0.386116	0.805191	0.573921	0.715901	0.288769	0.881559	1.01253	0.946364	0.484092	0.895031
876	ethanolamine	Lipid	Glycerolipid metabolism	1497	GC/MS	1304	174.1	141-43-5;		C00189	HMDB00149	0.938754	0.637642	0.989115	1.50758	0.932649	0.847614	1.21784	1.04058	1.12566	0.879104	0.911739	1.0078	1.17184	0.992202	1.2913	0.89277	1.17062	1.4178	1.01089	0.77697	0.88678	1.12701	0.880055	1.12993	1.12211	1.67685	1.01241	1.0738	0.974698	0.894699	0.843254	1.12191	0.661289	0.973785	1.10211	0.826607	0.729104	1.29333
1259	flavin adenine dinucleotide (FAD)	Cofactors and vitamins	Riboflavin metabolism	2134	LC/MS Neg	2413	784.1	146-14-5;84366-81-4;	643975	C00016	HMDB01248	1.0364	0.883046	1.09342	1.09842	1.29583	0.924713	1.05406	1.17076	0.849096	0.719725	0.797632	0.678145	0.792118	0.654289	1.17116	0.893687	1.01396	1.2519	1.20265	0.861587	0.861352	0.978514	0.976871	1.26846	1.01124	1.27118	0.871448	1.19865	0.964042	1.12261	0.816052	1.05891	0.704155	1.02149	1.35065	1.13599	0.988762	0.968284
1261	flavin mononucleotide (FMN)	Cofactors and vitamins	Riboflavin metabolism	15797	LC/MS Neg	2395	455.1	130-40-5;	710	C00061	HMDB01520	1.04282	0.937016	1.09366	1.43424	1.22453	1.10665	0.998185	1.37555	0.750327	0.775197	0.750327	0.750327	0.87132	0.839966	1.07677	1	0.919033	1.07769	0.750327	0.787103	0.750327	0.753471	0.873828	1.10327	1.00181	1.5067	0.750327	1.45289	0.97773	1.13591	0.750327	0.868166	0.750327	0.824511	1.33266	1.07585	0.943535	0.902044
472	fructose	Carbohydrate	Fructose, mannose, galactose, starch, and sucrose metabolism	31266	GC/MS	1762.7	204	57-48-7;	5984	C00095	HMDB00660	1.25293	3.09101	3.29203	2.89546	0.994399	3.19548	2.52777	1.70423	1.77	1.70075	1.0056	0.950737	1.41368	0.432563	1.25967	1.29406	0.657879	1.0524	1.15568	1.11404	1.34571	0.820775	0.371464	0.797667	0.483321	0.559379	1.045	1.01537	0.697586	0.662947	0.746532	0.968393	0.787857	0.654118	0.990035	1.04056	0.621415	0.984625
594	fumarate	Energy	Krebs cycle	1643	GC/MS	1382.1	245	100-17-8;		C00122	HMDB00134	1.10418	1.22734	1.4944	1.63619	1.03299	1.34293	1.09269	1.09707	0.848441	0.789474	0.79682	1.11766	0.976368	0.768933	1.08496	1.38869	0.95164	1.11826	1.02363	0.878879	1.20235	0.80149	1.02686	1.00459	0.860143	1.37703	1.10456	0.906832	0.703837	1.02498	0.974847	0.995414	0.811262	0.732183	1.10046	0.836606	0.875699	0.898009
46	gamma-aminobutyrate (GABA)	Amino acid	Glutamate metabolism	1416	GC/MS	1539.7	304.1	56-12-2;	6992099119	C00334	HMDB00112	1.1988	0.817955	1.38605	1.08763	0.916504	0.912366	1.36684	1.49732	0.745348	0.719086	0.607659	0.626468	0.685437	0.769156	0.708304	0.662901	0.950588	0.869484	0.900824	0.845182	1.25167	1.12988	0.69698	0.772154	1.06439	1.47693	0.87235	1.1545	1.74763	1.61281	1.04941	1.19728	1.29495	1.13651	1.16434	1.3312	1.37413	1.44235
409	gamma-glutamylglutamate	Peptide	gamma-glutamyl	36738	LC/MS Pos	1036	277.1	1116-22-9;	92865			2.00696	1.37463	2.15344	1.58482	1.89042	1.21731	2.22009	1.66609	0.856874	0.696823	0.92669	0.760572	0.691865	0.798789	1.4114	0.870807	0.837605	1.14545	0.734114	0.669813	0.812	0.831037	1.39669	1.15377	0.888799	1.42054	1.07331	1.24671	1.2578	0.990612	0.747538	0.885968	0.860344	0.900059	1.28315	1.10878	1.36486	1.00939
405	gamma-glutamylisoleucine*	Peptide	gamma-glutamyl	34456	LC/MS Pos	2644	261.2				HMDB11170	0.779858	0.671136	0.73704	0.829523	0.525802	0.451509	0.970082	0.662731	0.89099	0.789208	1.12304	1.77908	1.07613	0.798141	1.63071	1.90417	1.07692	0.970353	1.13051	0.531116	0.893255	0.568316	1.41555	1	1.2011	2.60109	1.874	1.12172	0.964204	2.04148	0.646706	1.53998	0.451509	1.23686	2.52874	0.596391	1.02992	2.57951
404	gamma-glutamylleucine	Peptide	gamma-glutamyl	18369	LC/MS Pos	2744	261.2	2566-39-4;	151023		HMDB11171	0.60955	0.804929	0.760276	0.776399	0.626278	0.513128	0.861263	0.693046	1.03541	0.906917	1.37411	1.63974	1.43293	0.953456	1.84848	2.55492	1.27999	1.11233	1.07056	0.89638	0.882751	0.777577	1.3605	1.39633	1.19704	2.94747	1.9843	1.47432	0.964586	2.03175	0.598678	1.78845	0.60833	0.813477	2.66858	0.673693	0.858966	1.83332
412	gamma-glutamylphenylalanine	Peptide	gamma-glutamyl	33422	LC/MS Pos	2846	295.1	7432-24-8;	111299		HMDB00594	1.03632	1.56583	1.15959	0.604835	1.07787	1.17387	1.1931	0.538638	0.981298	1.28463	0.442117	1.2871	0.808477	0.661637	1.19222	1.62152	1.0792	1.08239	1.0187	0.442117	0.442117	1	0.547881	0.864083	0.980658	0.932926	1.32149	1.35501	0.871514	1.21458	0.553569	0.878229	0.442117	0.442117	1.13306	0.756731	0.906565	0.830937
413	gamma-glutamyltyrosine	Peptide	gamma-glutamyl	2734	LC/MS Pos	2073	311.2	7432-23-7;	94340			0.654917	1.79595	1.84726	1.22315	1.41219	1.58103	2.26968	2.16641	0.654917	1.07101	0.654917	0.930861	1.09473	1.3075	0.656382	1.13146	1	0.96394	0.743597	0.654917	0.968057	0.851469	1.23789	0.819636	0.730878	1.01647	1.06166	1.34571	1.07962	1.25333	0.654917	0.699229	0.760952	0.98353	0.877833	0.947842	0.654917	0.796481
402	gamma-glutamylvaline	Peptide	gamma-glutamyl	32393	LC/MS Pos	2040	247.2	2746-34-1;			HMDB11172	0.394554	0.976272	1.00712	0.718891	0.774245	0.85646	1.17941	0.800018	0.939253	0.829317	1.40379	1.59211	0.96657	0.674507	1.48624	2.55591	1.47902	1.02373	0.814429	0.620882	0.641242	0.554214	1.47438	1.08857	1.44555	4.37382	2.21213	1.09242	0.992883	2.22469	0.333382	2.22228	0.473262	0.603931	3.31279	0.523505	1.24549	2.09602
552	gluconate	Carbohydrate	Nucleotide sugars, pentose metabolism	587	GC/MS	1879.4	333	527-07-1;	10690	C00257	HMDB00625	1.13657	1.14834	1.42303	1.06652	0.847236	0.854126	1.02703	1.07034	0.717505	0.712351	0.883776	0.943961	0.664372	0.339139	0.98831	1.17192	1.11276	1.19435	1.16409	1.24354	1.46716	0.790649	0.633311	0.908683	0.622325	1.25774	1.07648	1.08086	1.01169	0.39177	1.10472	1.09482	0.832554	0.508247	1.27018	1.00106	0.893863	0.998943
447	glucosamine	Carbohydrate	Aminosugars metabolism	18534	GC/MS	1833	203	66-84-2;	441477	C00329	HMDB01514	1.5095	2.61683	2.59335	3.61877	0.866513	2.59763	2.67053	1.98508	1.07388	0.399402	0.882201	0.818136	1.01753	0.399402	1.44542	1.2954	0.927027	1.04375	1.22761	1.14037	0.969896	0.878336	0.522179	0.759036	0.620238	1.09237	1.37838	0.82908	0.820783	0.401979	1.1161	1	0.826779	0.535644	1.39086	1.01582	0.636942	0.454172
521	glucose	Carbohydrate	Glycolysis, gluconeogenesis, pyruvate metabolism	20488	GC/MS	1866.8	217.1	50-99-7;	79025	C00293	HMDB00122	1.56972	2.11884	2.18168	1.9453	0.983567	2.11545	1.8331	1.6279	1.36664	1.21516	0.950558	0.922226	1.10661	0.738517	1.17184	1.36618	0.849919	1.13754	1.01643	1.04709	1.16149	0.952909	0.476294	0.774557	0.594786	0.498584	1.11095	1.0544	0.783858	0.766552	0.774058	0.789687	0.949801	0.833998	1.0314	1.13784	0.792646	0.852184
519	glucose-6-phosphate (G6P)	Carbohydrate	Glycolysis, gluconeogenesis, pyruvate metabolism	31260	GC/MS	2042.7	387.2	103192-55-8;		C00668	HMDB01401	0.503626	0.760231	1.19076	1.29722	1.36322	0.775103	0.863306	0.845806	1.02309	0.803003	1.7874	0.777758	1.32063	1.32176	1.70032	1.68372	0.976912	1.34776	1.25207	1.08226	0.823272	1.02357	1.29868	1.33482	1.28025	1.29882	1.08455	1.27157	0.713905	0.828504	0.598891	0.639346	0.439998	0.976428	0.782036	0.648217	0.649844	1.65292
539	glucuronate	Carbohydrate	Glycolysis, gluconeogenesis, pyruvate metabolism	15443	GC/MS	1886.5	217	207300-70-7;	65041	C00191	HMDB00127	0.387672	0.841624	0.875061	1.64408	1.37284	0.651678	0.628367	0.819775	0.641748	0.599756	0.807626	0.789181	0.900002	0.558997	1.05471	0.707466	0.647792	1.23258	1.33295	1.09487	1.20379	1.21451	0.607652	1.53059	0.732722	0.906156	1.42288	1.09384	1.50651	0.668843	1.67221	1.75908	1.03753	0.813147	1.15041	1.22378	0.962467	1.29905
39	glutamate	Amino acid	Glutamate metabolism	57	LC/MS Pos	700	148.1	56-86-0;	611	C00025	HMDB03339	0.826878	0.861519	0.993653	1.05939	1.17279	0.985501	1.00635	0.895287	0.79978	0.998819	0.988842	1.0721	0.973492	0.806938	1.17957	1.02613	0.987571	0.932657	1.05305	1.00118	1.13021	1.005	1.1183	1.01765	1.14676	1.18308	1.22371	0.992218	1.02601	1.15976	0.894407	1.14227	0.658104	0.707031	1.07642	0.840191	0.803701	1.01961
44	glutamine	Amino acid	Glutamate metabolism	53	LC/MS Pos	684	147.2	56-85-9;	69920865961	C00064	HMDB00641	0.961802	0.943321	1.03104	0.889372	0.856694	0.841928	1.17474	1.09526	0.989364	0.893529	0.812785	0.831591	0.966304	0.842461	0.89242	0.972846	1.07032	1.15645	1.07986	0.986867	0.903066	0.981471	1.00603	0.959049	1.08231	1.0156	1.00341	1.32858	1.07623	1.17386	0.982849	1.01313	0.868147	1.04859	1.10511	1.17427	1.02129	1.17927
63	glutarate (pentanedioate)	Amino acid	Lysine metabolism	396	GC/MS	1433.6	261	110-94-1;	4418048	C00489	HMDB00661	1.82104	1.02482	1.11719	0.852171	0.502489	0.854172	0.882812	0.456642	0.347692	1.3669	0.742258	0.922998	0.347692	0.347692	0.398752	1.18214	0.758909	0.347692	0.713103	0.559734	1.5635	1.19093	1.36427	1.00935	0.827177	1.3278	1.12804	1.25999	1.62288	1.0189	1.21901	0.531414	0.835828	0.925341	1.331	1.76964	1.35634	0.990652
80	glutaroyl carnitine	Amino acid	Lysine metabolism	35439	LC/MS Pos	1565	276.1	102636-82-8;			HMDB13130	0.931077	0.593377	0.714355	0.911567	0.810751	0.663387	0.81018	0.772014	0.683851	0.814676	0.857912	0.880734	0.742269	0.754221	1.71527	0.854473	1.17397	1.43938	0.822409	1.00324	1.14548	1.1974	1.49239	1.59434	1.05218	1.78433	1.30807	1.5172	1.66083	1.20592	1.09445	1.50426	0.947818	0.996757	1.68995	2.39038	1.52469	1.11447
283	glutathione, oxidized (GSSG)	Amino acid	Glutathione metabolism	27727	LC/MS Pos	1535	613.1	103239-24-3;	6535911215652	C00127	HMDB03337	1.18736	1.51855	1.30258	1.25127	1.03656	1.13764	1.32947	1.22748	0.954794	1.06115	0.936579	0.980246	1.13728	0.802419	1.14086	0.989985	1.02532	1.11363	0.991109	0.892164	0.983378	0.9241	0.906628	1.04252	1.00652	1.00856	0.993483	1.14298	0.877919	0.991441	0.870371	0.895951	0.800814	0.966795	1.05501	0.969924	0.805647	1.0272
280	glutathione, reduced (GSH)	Amino acid	Glutathione metabolism	2127	LC/MS Pos	1274	308.1	70-18-8;	124886	C00051	HMDB00125	1.1793	3.8997	1.63797	3.36264	0.933496	0.703211	1.37505	0.709778	0.963186	8.61348	1.18088	0.820992	0.894993	6.44934	0.925025	1.80013	1.07371	10.385	1.01605	0.773902	0.813548	0.631214	0.983955	20.6391	1.2011	0.853154	1.21848	18.8209	0.590778	1.08471	0.839116	0.517934	0.766646	1.13276	1.53376	0.714116	0.622253	0.915293
517	glycerate	Carbohydrate	Glycolysis, gluconeogenesis, pyruvate metabolism	1572	GC/MS	1360.7	189	600-19-1;	752	C00258	HMDB00139	1.07296	1.28095	1.26302	0.907701	0.826895	1.25141	0.770913	0.878804	0.653626	0.896608	0.637431	0.883444	0.601039	0.624514	0.632019	0.915589	0.936562	0.953847	0.901168	1.17747	1.49419	0.893836	0.938884	0.665461	0.895071	1.12186	1.26821	0.938373	1.16507	1.19994	1.27976	1.0616	1.13083	1.32665	1.18157	1.04615	1.06112	1.102
880	glycerol	Lipid	Glycerolipid metabolism	15122	GC/MS	1311	205	56-81-5;	753	C00116	HMDB00131	1.50777	0.716945	0.938875	0.628264	1.19346	0.695264	0.768185	1.21754	1.29785	1.46226	1.01095	1.2433	1.24883	3.08958	1.26731	1.39071	1.22155	1.15635	1.11742	1.15351	1.09476	0.847608	0.82045	0.954774	0.877797	0.965249	0.94832	1.00023	0.901719	1.00944	0.964798	0.999773	0.822069	0.933393	0.989054	0.971266	0.892514	1.03868
882	glycerol 3-phosphate (G3P)	Lipid	Glycerolipid metabolism	15365	GC/MS	1719.7	357.1	29849-82-9;	754	C00093	HMDB00126	4.46715	0.894992	2.69469	1.76791	2.11084	0.886123	3.39676	5.35351	1.23762	1.10227	1.08078	0.682593	0.91922	2.03541	1.11353	1.24476	1.13385	1.05608	0.536742	0.672072	0.595822	0.78785	0.707543	0.684042	0.758476	1.27891	0.538765	0.746459	1.91141	1.16624	0.484584	0.691679	0.487353	0.809735	0.531143	1.65742	1.12882	1.10557
883	glycerophosphorylcholine (GPC)	Lipid	Glycerolipid metabolism	15990	LC/MS Pos	694	258.1	28319-77-9;	657272	C00670	HMDB00086	1.44474	0.778766	0.945392	0.685024	1.0689	0.87342	1.01966	0.795405	1.1139	3.43632	1.46686	1.28059	1.17152	2.8823	0.991	1.06014	0.93246	1.01928	0.930581	0.930779	1.20409	0.97701	1.38474	1.09832	1.009	0.958002	0.691503	1.43429	0.990523	2.38784	0.920312	0.836175	0.92512	1.46998	0.871598	0.615928	1.42615	1.43687
1	glycine	Amino acid	Glycine, serine and threonine metabolism	11777	GC/MS	1166	101.9	56-40-6;	5257127750	C00037	HMDB00123	2.07367	1.56999	1.84607	1.81147	1.81576	1.59916	1.54088	1.7337	0.985313	0.842476	0.794357	1.06376	1.00711	0.916171	1.19828	1.14837	1.14626	0.991704	0.845374	0.945003	1.0521	0.808244	0.881532	0.986698	0.796531	1.39955	0.992888	1.0083	0.957516	0.887086	1.07429	1.0698	0.878002	0.736262	1.05003	1.07661	0.856264	0.819192
1318	glycolate (hydroxyacetate)	Xenobiotics	Chemical	15737	GC/MS	1119	177	79-14-1;	3698251757	C00160	HMDB00115	1.44267	1.06377	1.03995	1.05607	0.999092	0.548123	1.26555	0.658239	1.13273	1.06843	1.09333	0.943926	0.698782	0.638352	0.688324	0.807048	0.830655	0.876428	1.14383	0.553273	1.23385	0.808711	0.686388	1.44801	0.772642	1.1523	0.223243	1.36532	1.41068	1.06399	0.989533	1.08039	1	1.12	0.972211	1.25865	1.09115	0.223243
297	glycylglycine	Peptide	Dipeptide	21029	GC/MS	1757.9	174	556-50-3;	154889711163	C02037	HMDB11733	1.26216	0.890767	1.41396	1.64221	1.50811	0.977059	1.4265	2.17748	1.06732	1.04038	0.988555	0.586389	0.773202	0.894113	1.51954	1.69283	1.12438	0.772357	0.776944	0.796303	1.01144	1.08064	1.14855	0.695806	0.939841	1.97512	0.930925	1.02294	0.937671	1.02718	0.943396	0.767159	0.875922	0.608464	1.08114	0.635457	0.911802	1.15213
300	glycylisoleucine	Peptide	Dipeptide	36659	LC/MS Pos	2080	189.1	19461-38-2;				1.51257	0.65112	1.00182	0.986451	2.3287	0.662656	0.967126	1.04115	1.23609	1.13584	0.998176	0.29678	1.42331	1.62232	2.31903	0.766989	1.36846	0.949163	0.624314	0.634261	0.899563	0.29678	1.55084	1.26887	1.05703	0.920564	0.873416	1.52523	0.418332	1.25486	0.864705	0.29678	0.786117	1.17149	0.9934	0.29678	0.803267	1.0439
301	glycylleucine	Peptide	Dipeptide	34398	LC/MS Pos	2236	189.1	869-19-2;	928431548899	C02155	HMDB00759	1.49009	0.858197	1.11991	1.00428	3.734	0.720881	1.01217	1.22581	1.16166	1.39433	1.061	0.324837	1.39863	1.55154	2.22452	0.809661	0.987833	1.05445	0.729538	0.49087	0.743503	0.381147	2.00151	1.36255	0.8749	0.995725	0.685172	2.1208	0.435297	2.51295	0.415493	0.295898	0.48636	1.63624	0.972758	0.448912	1.27916	1.64657
299	glycylproline	Peptide	Dipeptide	22171	LC/MS Pos	1115	173.1	704-15-4;	30136256993386		HMDB00721	1.94049	1.7851	2.21288	1.93011	1.66729	1.80448	2.26183	2.38464	1.22259	0.984176	1.02536	0.865229	1.06429	0.69959	1.40824	1.37925	0.953157	0.81663	0.811078	0.834155	1.06695	0.683416	1.14135	0.795325	0.734148	1.07724	0.97464	1.01582	0.557044	1.27228	0.689079	0.971364	0.963339	0.828549	0.881519	1.05445	0.812411	0.946005
305	glycyltyrosine	Peptide	Dipeptide	33958	LC/MS Pos	1728	239.1	658-79-7;	928296994980			1.19851	1.11542	1.01511	1.34312	0.963161	0.822968	1.06747	1.34681	1.13461	0.846853	0.920702	0.979041	1.5375	0.457164	1.39154	0.999795	0.581331	0.922672	0.796682	1.31196	0.984892	0.590091	0.705252	1.20234	1.30408	1.70602	0.844523	1.00021	0.792751	2.54202	0.646022	1.36137	0.644564	1.4437	1.48172	0.694859	1.31195	0.940711
296	glycylvaline	Peptide	Dipeptide	18357	LC/MS Pos	1572	175.1	1963-21-9;	27248076994979			1.39115	1.11963	1.01666	1.40118	3.24052	0.825275	1.10131	1.56552	0.854797	0.809666	1.32544	0.930802	0.983336	1.08984	1.82341	1.01949	0.816359	0.937429	0.659396	0.496707	1.03888	0.742772	1.51039	1.25195	0.973875	0.908653	0.554333	1.65858	0.908016	1.10405	0.557561	0.839453	0.933803	1.11181	0.806051	0.980513	1.10126	1.34838
1128	guanosine	Nucleotide	Purine metabolism, guanine containing	1573	LC/MS Pos	1676	284	118-00-3;	6802	C00387	HMDB00133	0.352968	0.89536	0.352968	0.931196	0.895227	0.671867	0.352968	0.494488	1.57083	1.73219	0.706616	0.754892	1.48	2.43872	0.925925	0.857852	0.352968	1.69979	1.54951	0.991726	0.352968	0.898864	1.38944	3.7233	1.34233	0.784081	1.13982	3.33163	0.452042	1.83159	0.7103	1.00827	0.359163	3.89546	1.54537	1.11699	1.07407	2.31424
1196	gulono-1,4-lactone	Cofactors and vitamins	Ascorbate and aldarate metabolism	33454	GC/MS	1862	333.1	1128-23-0;	608	C01040	HMDB03466	1.26167	1.70318	1.41714	1.40485	1.08413	1.42676	1.28054	1.12438	0.954187	0.632976	0.708828	0.648798	0.699883	0.558777	0.798558	0.930341	1.22112	1.21947	0.844307	1.00097	0.842844	0.750901	0.784133	0.872559	1.22193	1.78276	1.04581	0.956669	1.06486	0.977653	1.20947	1.0152	0.900073	1.31578	1.19815	1.30532	0.920052	0.840334
725	hexadecanedioate	Lipid	Fatty acid, dicarboxylate	35678	LC/MS Neg	4650	285.2	505-54-4;	10459		HMDB00672	1.23869	1.51754	0.950977	1.05598	1.97211	0.91264	1.0002	1.76706	0.75432	0.783532	0.888226	1.05493	0.889564	1.21463	1.53557	1.21321	0.74962	0.958115	0.598054	0.762626	0.530918	0.84339	1	0.897318	1.17734	2.19047	1.10458	0.961478	1.06254	1.05151	1.07829	1.03852	0.530918	0.532615	1.24195	1.28756	0.776759	0.705051
816	hexanoylglycine	Lipid	Fatty acid metabolism	35436	LC/MS Neg	2918	172.1	24003-67-6;	99463		HMDB00701	3.58573	2.62588	1.94838	0.952069	2.86953	1.04793	4.57207	1.87984	1.46813	1.21384	0.978042	1.08188	0.847648	1.24938	0.837959	0.853963	1.29457	1.09702	0.510875	0.395081	0.417081	0.648283	1.13536	0.563773	1.08095	0.909172	0.974479	1.30376	1.02196	1.34833	0.79911	0.436179	0.52243	1.91215	0.846932	0.924735	2.08547	0.695924
50	histidine	Amino acid	Histidine metabolism	59	LC/MS Neg	757	154.1	5934-29-2;	7733651426	C00135	HMDB00177	0.807932	0.892877	0.477049	0.976156	1.42898	0.879153	0.583661	0.860486	0.743363	0.888773	0.871444	1.09574	0.981628	1.01692	1.1242	1.10325	1.36699	1.15304	1.23363	0.972001	0.898528	0.916219	1.31228	1.11923	1.18958	1.57049	1.02417	1.1585	0.88159	1.15517	1.01837	1.29827	0.74515	1.07581	1.18507	0.887237	0.867815	0.983077
231	homocysteine	Amino acid	Cysteine, methionine, SAM, taurine metabolism	40266	GC/MS	1648.2	234	454-29-5;	778	C00155	HMDB00742	2.42301	1.05138	0.606854	0.417218	1.0658	1.55727	1.72469	1.12339	0.150484	0.150484	0.696926	1.13214	0.150484	0.150484	0.150484	1	0.797248	0.578972	0.570285	1.2856	1.01223	1.33666	0.663231	0.150484	0.150484	0.912853	1.29391	0.150484	1.626	0.92788	1.40817	2.02684	0.93912	0.740727	1.53117	1.77425	0.899774	0.934229
1585	homostachydrine*	Xenobiotics	Food component/Plant	33009	LC/MS Pos	1199	158.2	1195-94-4;	441447	C08283		0.651544	0.904912	1.39192	1.13085	0.940924	1.09509	1.05908	0.366481	0.366481	0.366481	0.366481	0.366481	0.366481	0.366481	0.366481	0.366481	0.366481	0.366481	0.366481	0.366481	0.366481	0.366481	0.366481	0.366481	0.366481	0.366481	0.366481	0.366481	0.366481	0.366481	0.366481	0.366481	0.366481	0.366481	0.366481	0.366481	0.366481	0.366481
206	hydroxyisovaleroyl carnitine	Amino acid	Valine, leucine and isoleucine metabolism	35433	LC/MS Pos	1683	262.1	99159-87-2;				0.599353	1.00008	0.960776	1.17749	1.05708	0.85657	0.8939	0.705614	0.599353	0.864282	0.599353	0.829847	0.945489	0.93682	0.599353	1.00415	1.056	1.24183	1.1033	1.04263	1	0.98482	0.803928	0.999921	1.47803	1.2407	0.599353	0.923346	0.885455	0.977598	1.07291	1.20794	1.05442	1.0057	0.599353	1.09425	0.675013	1.22732
221	hypotaurine	Amino acid	Cysteine, methionine, SAM, taurine metabolism	590	GC/MS	1598.5	188	300-84-5;	107812	C00519	HMDB00965	2.43427	2.10651	3.12148	2.46884	2.99951	2.38605	2.2744	1.76273	1.08579	0.973372	0.631203	0.728159	1.36955	1.08603	1.70088	1.24736	1.48023	1.20487	0.92726	0.931165	0.906803	0.696603	0.827161	1.28873	1.07274	1.02663	0.784938	1.08526	0.458321	0.710751	0.871826	0.624114	0.585071	0.729947	0.777926	0.717884	0.692916	0.734342
1098	hypoxanthine	Nucleotide	Purine metabolism, (hypo)xanthine/inosine containing	3127	LC/MS Neg	1313	135.1	68-94-0;	790	C00262	HMDB00157	0.891677	1.15197	1.12856	1.28266	1.58092	1.21668	1.48198	0.948904	0.9419	0.830693	0.684275	0.73933	0.543794	0.684888	1.01575	0.905453	1.05686	1.27112	0.909615	0.972933	0.67956	0.920187	1.27525	1.20311	1.1801	1.19205	0.889076	1.15545	0.984246	1.07498	0.782656	1.0706	0.536098	0.899349	1.31056	0.999526	1.03956	1.00047
1099	inosine	Nucleotide	Purine metabolism, (hypo)xanthine/inosine containing	1123	LC/MS Neg	1630	267.2	58-63-9;				2.00241	1.18168	2.11072	1.27329	2.60587	1.04971	2.25094	1.49696	0.758313	0.606435	0.501005	0.240638	0.350664	0.816618	0.852379	0.580589	0.849165	1.09718	0.891619	0.56693	0.66489	0.727367	1.4148	1.03774	1.31148	0.962263	0.590833	1.31307	1.41942	1.2223	0.714482	0.660873	0.496529	1.08973	1.16968	0.960599	1.44938	1.04713
893	inositol 1-phosphate (I1P)	Lipid	Inositol metabolism	1481	GC/MS	2057.8	318.1	106032-59-1;			HMDB00213	1.08849	0.850889	0.902822	1.0845	1.21036	0.722926	0.822156	1.03523	1.06106	0.676122	0.865789	1.1067	0.95725	0.905571	1.10172	1.37572	1.51116	1.10005	0.965137	0.853906	0.93377	0.964766	0.962869	1.28437	1.03486	1.49685	1.03972	0.857334	1.10719	0.903965	0.950282	1.37641	0.923464	0.788742	1.31666	1.15291	0.920034	1.07496
561	Isobar: ribulose 5-phosphate, xylulose 5-phosphate	Carbohydrate	Nucleotide sugars, pentose metabolism	37288	GC/MS	1935	357.2					0.57025	0.861841	1.827	0.698094	1.62744	0.44093	1.66757	0.764016	2.49463	1.97958	0.844071	1	0.213293	3.32478	2.06064	0.213293	1.03583	0.765811	0.734769	0.213293	0.213293	1.01174	1.50888	0.758312	0.964169	1.1991	0.812422	3.45433	1.40754	2.74337	0.213293	0.213293	0.80841	4.25946	0.213293	0.94717	0.723748	2.16777
457	Isobar: UDP-acetylglucosamine, UDP-acetylgalactosamine	Carbohydrate	Aminosugars metabolism	38673	LC/MS Neg	661	606.1					2.14649	0.748701	1.80382	1.28327	2.9966	0.566714	1.73234	1.40551	0.704519	1.08885	1.61008	0.694226	1.01421	1.14399	1.35031	0.929462	0.866455	1.07054	1.25317	0.743982	1.13931	0.787627	0.98579	1.15712	0.85208	0.720949	0.272123	1.31237	0.677136	1.27256	0.28772	0.693563	0.513022	1.14787	0.51142	0.681423	1.22183	1.149
200	isobutyrylcarnitine	Amino acid	Valine, leucine and isoleucine metabolism	33441	LC/MS Pos	1941	232.2	25518-49-4;				1.04269	1.02166	1.22974	0.631158	0.596156	1.13319	1.06112	0.824782	0.838178	0.813299	0.925462	1.51677	0.873721	0.8201	0.828691	1.06792	1.2903	0.978339	1.11168	1.51135	1.37333	1.25165	0.565268	0.530368	1.09467	1.09792	1.98435	0.642003	0.784809	0.639355	0.784786	1.74858	1.15605	0.637345	1.65138	0.816245	0.419961	1.04632
180	isoleucine	Amino acid	Valine, leucine and isoleucine metabolism	1125	LC/MS Pos	1614	132.1	73-32-5;	791	C00407	HMDB00172	1.21435	1.03214	1.17037	1.21258	1.20019	1.07927	0.908413	1.08408	0.861965	1.05825	0.865664	0.997939	1.18997	0.892014	1.50812	1.22083	1.07665	0.911687	1.16546	1.00206	1.11647	0.706811	1.03026	0.826205	0.838532	1.09612	1.16589	1.06004	0.724813	1.14169	0.873304	0.987687	0.732328	0.790774	0.957917	0.858785	0.759336	0.881567
366	isoleucylglycine	Peptide	Dipeptide	40008	LC/MS Pos	1732	189.2	868-28-0;	342532			1.11508	0.977744	0.841006	0.720162	2.46365	0.741964	0.972941	0.806938	1.30148	2.15224	1.57901	0.504687	0.908216	1.71594	1.91161	0.944044	1.12291	1.44652	0.627443	0.942139	0.770223	0.441723	2.31203	1.72164	1.06895	1.05282	0.416999	2.7954	0.997561	3.30297	0.369011	0.347813	0.754052	2.26668	1.00244	0.663637	1.91547	1.49867
205	isovalerylcarnitine	Amino acid	Valine, leucine and isoleucine metabolism	34407	LC/MS Pos	2533	246.2		6426851		HMDB00688	0.466232	1.0327	0.942529	0.686797	0.310035	1.72203	1.05747	0.967297	0.476181	0.69639	0.561162	1.23463	0.673755	0.352149	0.375616	0.566512	1.14869	0.51428	1.37372	1.83292	1.09413	1.57719	0.5649	0.334035	1.47957	1.65721	2.75101	0.450331	1.26606	0.651864	0.878101	3.94537	1.69053	0.808727	3.48505	2.01693	0.507488	1.24593
199	isovalerylglycine	Amino acid	Valine, leucine and isoleucine metabolism	35107	LC/MS Pos	2665	160.1	16284-60-9;	546304		HMDB00678	1.86753	1.70991	1.57539	1.27259	1.40588	1.33811	1.57402	1.80865	0.437458	0.42106	0.42106	1.00817	0.848528	1.17976	1.19555	1.18134	1.00401	0.782641	0.609964	0.991828	0.42106	1.05623	0.606222	0.508491	0.919513	0.592334	1.01403	0.42106	0.727534	0.586909	0.995986	1.23376	1.05061	0.42106	1.10229	0.545002	0.729347	0.647642
144	kynurenine	Amino acid	Tryptophan metabolism	15140	LC/MS Pos	1902	209.1	2922-83-0;	1611666971029	C00328	HMDB00684	2.43979	1.06139	2.15591	0.837181	1.38378	1.15495	0.909328	1.11562	0.757492	0.48059	0.676374	1.15347	1.21907	0.594725	0.986162	1.2749	1.51037	1.17557	0.834877	1.00547	0.783008	0.49883	0.930819	1.04093	1.04833	1.28339	1.49689	0.582313	0.527088	0.968938	1.3495	0.994527	0.54322	0.521381	1.34248	0.63109	0.862452	1.08055
536	lactate	Carbohydrate	Glycolysis, gluconeogenesis, pyruvate metabolism	527	GC/MS	1102.8	116.9	79-33-4;	612	C00186	HMDB00190	1.83736	1.95034	2.27869	1.00761	0.812132	1.64215	1.82454	1.31574	1.29197	1.23459	1.25511	1.13889	1.42516	1.17036	0.946017	1.27146	1.15468	0.992386	0.873837	0.907178	1.1352	0.690443	0.76425	0.38074	0.902657	0.902714	0.927364	0.941276	0.754507	0.821883	0.831997	0.553055	1.03949	1.133	1.06894	1.07815	0.960508	0.64698
625	laurate (12:0)	Lipid	Medium chain fatty acid	1645	LC/MS Neg	5288	199.3	143-07-7;	3893	C02679	HMDB00638	1.04997	0.509776	0.460107	0.844581	1.3709	0.645895	0.554734	0.847801	0.980756	0.996306	1.01924	0.995646	1.1815	1.46364	1.98928	1.04522	0.934159	1.08841	1.32351	0.963666	0.612764	0.941281	1.18061	1.32981	1.47522	1.73195	0.885512	1.28258	0.731222	1.23139	0.796022	1.00369	0.682751	1.26561	1.22469	0.930969	0.913879	1.07678
181	leucine	Amino acid	Valine, leucine and isoleucine metabolism	60	LC/MS Pos	1674	132.2	61-90-5;	70457986106	C00123	HMDB00687	1.35913	1.26614	1.22619	1.29852	1.23271	1.11127	0.948598	1.15402	0.856489	1.11379	0.859426	0.991554	1.14757	0.924847	1.33621	1.16293	1.0033	1.0068	1.00986	0.993202	0.979291	0.74177	1.00431	0.93751	0.841796	1.15026	1.13089	1.12171	0.652257	1.21425	0.843203	0.991563	0.712796	0.846804	0.996698	0.925793	0.779831	0.88866
604	linoleate (18:2n6)	Lipid	Essential fatty acid	1105	LC/MS Neg	5533	279.3	60-33-3;	5280450	C01595	HMDB00673	2.63124	1.40474	1.11771	1.35496	2.59617	1.32442	1.64737	2.1972	1.13115	0.986443	1.19552	1.01356	1.30521	1.48659	1.45952	1.02877	0.914126	1.08852	1.24146	1.04358	0.861723	0.890336	1.03523	1.08336	0.849339	0.907512	0.724265	0.90202	0.51828	0.891627	0.651009	0.897133	0.89031	0.837339	0.9169	0.952636	0.935425	0.861133
608	linolenate [alpha or gamma; (18:3n3 or 6)]	Lipid	Essential fatty acid	34035	LC/MS Neg	5450	277.3			C06427	HMDB01388	7.8618	2.9521	2.44405	3.40733	8.20454	2.94746	4.02025	6.38188	1.55316	1.16999	1.79008	1.56685	1.81195	1.63788	2.94334	1.38024	0.836758	1.05963	1.16336	0.953988	0.746768	0.857265	0.959705	1.04601	0.865415	0.829491	0.594119	0.717794	0.499617	0.710044	0.481107	0.688403	0.735638	0.697832	0.947335	0.863456	1.00393	0.798309
69	lysine	Amino acid	Lysine metabolism	1301	GC/MS	1836.7	317.2	56-87-1;	5962	C00047	HMDB00182	1.6148	1.24753	1.23751	1.45753	1.66914	1.36063	1.2566	1.98662	1.01466	0.952773	0.965295	0.961747	0.983963	0.774525	1.40881	1.7897	1.14346	0.642733	0.957829	1.07466	1.08793	0.832554	0.849027	0.414127	0.844541	1.59946	0.915937	1.03825	0.863059	1.04317	0.985341	0.675682	0.763519	0.367702	1.06792	0.597249	0.794276	0.941579
598	malate	Energy	Krebs cycle	1303	GC/MS	1502	233	6915-15-7;	525	C00149	HMDB00156	1.01643	1.07851	1.55576	1.24501	1.0251	1.17224	1.02597	1.09011	0.960571	1.00792	0.928175	1.15021	0.924461	0.898549	1.16505	1.33343	1.03338	1.07506	1.0166	0.81584	1.11591	0.891259	0.983568	0.992079	0.846978	1.27594	1.0582	0.957044	0.77705	1.09154	0.910749	0.979728	0.830505	0.811732	1.06306	0.855317	0.920515	0.978787
511	maltohexaose	Carbohydrate	Fructose, mannose, galactose, starch, and sucrose metabolism	35170	LC/MS Neg	1224	989	34620-77-4;	5288409	C01936	HMDB12253	0.301088	1.00648	1	0.993519	0.301088	1.04504	0.301088	0.301088	0.301088	0.301088	0.301088	0.301088	0.301088	0.301088	0.301088	0.301088	0.301088	0.301088	0.301088	0.301088	0.301088	0.301088	0.301088	0.301088	0.301088	0.301088	0.301088	0.301088	0.301088	0.301088	0.301088	0.301088	0.301088	0.301088	0.301088	0.301088	0.301088	0.301088
510	maltopentaose	Carbohydrate	Fructose, mannose, galactose, starch, and sucrose metabolism	35163	LC/MS Neg	1100	827	34620-76-3;	3710145	C06218	HMDB12254	0.195202	1.05808	1.55653	0.941922	0.195202	1.13079	0.443474	0.195202	0.195202	0.195202	0.195202	0.195202	0.195202	0.195202	0.195202	0.195202	0.195202	0.195202	0.195202	0.195202	0.195202	0.195202	0.195202	0.195202	0.195202	0.195202	0.195202	0.195202	0.195202	0.195202	0.195202	0.195202	0.195202	0.195202	0.195202	0.195202	0.195202	0.195202
482	maltose	Carbohydrate	Fructose, mannose, galactose, starch, and sucrose metabolism	15806	GC/MS	2142.1	204.1	6363-53-7;	439341	C00208	HMDB00163	2.77929	6.15576	5.188	4.18085	1.40119	5.19387	3.1308	3.85508	1.57775	1.481	1.18276	0.994624	1.14163	1.78525	1.34383	2.04754	0.16223	0.912117	0.96654	1.262	1.03346	0.690019	0.05171	0.56272	0.103972	0.011138	1.05223	1.03164	0.391685	0.422096	0.127731	0.282545	0.274908	0.445945	0.643475	0.967698	0.4028	1.00538
508	maltotetraose	Carbohydrate	Fructose, mannose, galactose, starch, and sucrose metabolism	15910	LC/MS Neg	965	665.1	34612-38-9;	446495	C02052	HMDB01296	0.974589	67.3034	33.2986	56.8316	1.24744	70.2314	18.285	15.3325	1.2833	14.5646	1.59776	0.921171	1.01098	1.43204	1.10427	3.51254	0.416833	0.651003	1.48517	1.30381	0.989018	1.02992	0.182624	0.476156	0.393436	0.141631	1.28505	0.918127	0.637968	0.728128	0.416344	0.970078	0.431753	0.612318	1.27153	0.621592	0.798586	1.66624
502	maltotriose	Carbohydrate	Fructose, mannose, galactose, starch, and sucrose metabolism	15877	GC/MS	2419	204	1109-28-0;	439586	C01835	HMDB01262	4.3453	66.744	28.721	42.5192	3.64273	61.1047	23.2853	22.3789	7.98818	10.0956	3.11218	0.883633	3.28893	2.82814	2.81542	5.44351	0.033734	0.765646	1	1.95364	1.05305	0.367757	0.008929	0.473224	0.009732	0.008929	0.796816	1.11637	0.134966	0.175368	0.015497	0.072081	0.039823	0.187051	0.312088	0.675294	0.169742	2.40409
487	mannose	Carbohydrate	Fructose, mannose, galactose, starch, and sucrose metabolism	584	GC/MS	1753.5	203.9	3458-28-4;	161658	C00159	HMDB00169	1.18036	3.29361	4.00334	3.67296	0.970332	3.23062	3.1183	1.86189	1.758	1.27268	1.17674	1.06686	1.64989	0.527178	1.36255	1.67648	0.679311	1.0211	1.17049	1.16119	0.97353	1.03151	0.350688	0.852985	0.505947	0.615832	1.22258	0.845724	0.579226	0.538515	0.63458	0.897208	0.741811	0.595124	1.02647	0.978903	0.418776	0.974289
635	margarate (17:0)	Lipid	Long chain fatty acid	1121	LC/MS Neg	5733	269.3	506-12-7;	10465		HMDB02259	1.817	0.68712	0.401292	0.603692	0.990875	0.589606	0.453716	0.970144	0.864317	1.02986	0.688077	1.09458	1.37464	1.71529	1.65307	1.19871	0.580416	1.08709	1.32635	0.83478	0.624029	0.831432	0.755655	0.892661	1.17521	1.3097	1.00913	1.21247	0.633654	1.0689	0.697571	1.03955	1.03002	0.85574	1.02894	1.18075	1.11064	0.960712
225	methionine	Amino acid	Cysteine, methionine, SAM, taurine metabolism	1302	LC/MS Pos	1252	150.1	63-68-3;	69920876137	C00073	HMDB00696	1.2647	1.0345	0.928926	1.21311	1.30096	0.979615	0.900305	1.07381	0.815586	1.06206	0.888203	0.985899	1.12617	0.819393	1.55784	1.13866	1.09234	0.944668	1.11681	0.999906	0.996352	0.693105	1.08418	0.958192	0.917191	1.21046	1.05924	1.07117	0.538206	1.25656	0.813007	1.06394	0.554493	0.840356	1.0129	0.921835	0.771555	1.00009
219	methionine sulfoxide	Amino acid	Cysteine, methionine, SAM, taurine metabolism	18374	LC/MS Pos	729	166.1	3226-65-1;	1589801548907	C02989	HMDB02005	0.976492	0.516882	1.08583	0.613775	0.781706	0.681992	0.961696	0.914405	0.678854	0.780355	0.80326	1.26407	0.670661	0.633495	0.873893	0.777135	0.905165	0.855351	1.02351	1.47808	2.11501	1.41994	1.11394	0.595271	0.856021	1.62885	1.09697	1.04927	2.33107	1.56159	1.06907	1.75926	1.6944	0.950729	1.21422	1.6882	2.78141	1.19454
514.1	methyl beta-d-glucopyranoside	Carbohydrate	Fructose, mannose, galactose, starch, and sucrose metabolism	40480	LC/MS Pos	1094.3	212.1	709-50-2;	2108			0.99001	1.17497	1.01832	1.04137	0.967072	0.958627	1.00999	0.932715	0.932715	0.932715	0.932715	0.932715	0.932715	0.932715	0.932715	0.932715	0.932715	0.932715	0.932715	0.932715	0.932715	0.932715	0.932715	0.932715	0.932715	0.932715	0.932715	0.932715	0.932715	0.932715	0.932715	0.932715	0.932715	0.932715	0.932715	0.932715	0.932715	0.932715
744	methyl palmitate (15 or 2)	Lipid	Fatty acid, branched	38768	LC/MS Neg	5698	269.4					0.486755	0.20398	0.18648	0.289525	0.364508	0.235279	0.345416	0.290052	1.20447	1.35102	1.44951	1.46567	0.876941	1.90599	1.01643	1.57872	0.853628	1.03985	1.16897	1.21922	1.52126	0.928161	1.1059	1.26636	0.792269	1.07671	1.01436	1.16893	0.592555	1.08657	1.26971	0.948082	1.6147	0.949177	1.35445	0.920316	0.985641	0.960147
208	methylglutaroylcarnitine	Amino acid	Valine, leucine and isoleucine metabolism	37060	LC/MS Pos	1900	290.1		128145		HMDB00552	1.65927	0.674753	0.792785	1.09767	1.60487	0.630526	0.947018	1.30639	0.562386	0.980676	0.819793	1.22311	0.719836	0.744876	1.65258	0.686833	1.08775	0.844442	0.468491	0.661265	0.750212	1.13822	1.51823	1.49743	0.807485	2.19267	1.3298	1.04865	1.73479	1.01932	1.05298	1.58134	0.58699	0.614403	1.42182	1.84757	1.49545	0.841225
890	myo-inositol	Lipid	Inositol metabolism	19934	GC/MS	1924.9	217	87-89-8;		C00137	HMDB00211	1.24809	0.793397	1.21017	1.35978	1.32795	0.992352	1.1185	1.19474	0.959893	1.09474	1.17874	1.2043	1.12629	1.21094	1.30311	1.21915	1.10593	1.17758	0.863423	1.00765	0.878536	0.916028	0.745354	0.976191	0.82785	1.0415	0.849045	0.949672	1.02752	0.739473	0.860793	0.884883	0.810711	1.03071	1.03086	0.92201	0.97248	0.992105
629	myristate (14:0)	Lipid	Long chain fatty acid	1365	LC/MS Neg	5439	227.3	544-63-8;	11005	C06424	HMDB00806	0.812688	0.547621	0.2855	0.461921	1.07425	0.460236	0.350277	0.659801	2.40476	1.98051	2.78765	2.07335	3.44682	4.63656	4.36953	2.32396	0.631491	0.828926	1.19052	0.872263	0.489695	0.758699	0.935511	0.986379	1.70239	1.73198	0.897868	1.28697	0.782215	1.30362	0.784834	1.15156	0.815354	1.04523	1.06801	0.772507	1.06449	1.01362
630	myristoleate (14:1n5)	Lipid	Long chain fatty acid	32418	LC/MS Neg	5338	225.3	544-64-9 ;	5281119	C08322	HMDB02000	0.807687	0.302431	0.245276	0.343889	1.12507	0.406227	0.394848	0.821157	0.945539	1.00887	1.09138	1.13527	1.51355	2.26028	3.30123	1.2062	1.05446	1.28108	1.51124	0.915239	0.460581	0.960981	1.32522	1.50413	1.69166	2.26581	0.681747	1.38509	0.707513	1.26002	0.616011	1.02394	0.445503	0.991131	1.29456	0.733583	0.804515	0.98118
1108	N1-methyladenosine	Nucleotide	Purine metabolism, adenine containing	15650	LC/MS Pos	1356	282.1	15763-06-1;	5460178	C02494	HMDB03331	0.835818	0.71421	0.560929	0.789906	0.936583	0.552907	0.353979	0.456022	0.851285	0.742241	1.00998	0.932804	1.16126	1.20884	1.38341	1.11907	0.833943	1.3427	1.16755	1.07196	1.09963	1.34172	0.353979	0.930038	0.941964	1.0672	1.33002	1.13302	1.0904	1.63937	1	1.31875	0.75142	0.82059	1.37203	0.916118	0.919677	0.739305
78	N2-acetyllysine	Amino acid	Lysine metabolism	36751	LC/MS Pos	853	189.1	1946-82-3;	699269792907	C12989	HMDB00446	0.904543	1.51503	1.34115	1.6109	0.622871	1.5104	1.00187	0.727713	0.821396	0.968832	0.697426	1.04131	1.04991	1.09947	1.07701	1.10786	1.18802	1.03117	1.10725	0.771357	0.962638	0.748215	1.11975	1.1676	0.723034	0.670017	0.998132	0.963779	0.845463	0.764946	0.675847	0.537418	1.04089	1.04626	1.23106	1.17743	0.894343	0.915769
79	N6-acetyllysine	Amino acid	Lysine metabolism	36752	LC/MS Pos	1134	189.1	692-04-6;	699197892832	C02727	HMDB00206	1.80484	1.40753	1.36528	1.34154	1.90621	1.297	1.24359	1.20459	0.784147	0.749163	0.710165	0.916636	0.854552	0.744084	1.35886	0.983223	1.00291	1.03505	1.05636	0.846531	0.983632	0.588919	0.997091	0.669688	0.700382	1.79333	0.934986	0.953379	0.595267	1.06184	0.675456	0.967726	0.642307	0.895103	1.03734	1.01678	1.05088	1.21409
27.1	N-acetylalanine	Amino acid	Alanine and aspartate metabolism	1585	LC/MS Neg	882	130.1	97-69-8;	88064	C02847	HMDB00766	0.87482	0.768705	0.688061	1.04753	1.68138	0.811755	0.804994	0.900109	1.05595	0.791303	1.00526	1.02082	1.1404	0.949602	1.45066	1.31511	1.11195	1.15522	1.1514	1.13643	0.772485	0.775294	1.17953	1.03212	0.86734	1.19741	0.78974	1.11371	0.736995	0.515745	0.708766	1.0241	0.515745	0.515745	1.14458	0.807881	1.01839	0.946832
451	N-acetylglucosamine 6-phosphate	Carbohydrate	Aminosugars metabolism	15107	LC/MS Neg	628	300.1	102029-88-9;	10040501	C00357	HMDB02817	0.773857	1.73646	0.993862	1.74002	1.05771	1.9779	1.25645	1.26097	0.909455	0.716148	1.36856	0.925596	0.755344	0.561787	1.05855	1.34645	1.08286	0.765682	1.01395	0.866436	0.678005	1.07441	1.00614	0.864904	1.1422	1.72332	0.869298	0.837459	0.806996	0.654605	0.693326	1.21997	0.725169	0.609546	1.0392	1.43639	0.903521	0.86012
47	N-acetylglutamate	Amino acid	Glutamate metabolism	15720	LC/MS Pos	1492	190.1	5817-08-3;	1549099	C00624	HMDB01138	1.75173	1.5205	1.26211	2.74048	3.51059	1.51729	1.50632	1.46405	0.721226	0.840355	0.933586	0.756254	0.870914	1.00638	0.851123	0.826609	1.24273	1.19861	0.891804	0.753461	1.12344	1.08845	1.23507	1.56693	1.58295	1.12011	0.802665	1.09263	0.875666	0.835923	0.558507	0.942363	0.861089	0.892352	1.06641	0.970271	0.781951	0.993623
49	N-acetylglutamine	Amino acid	Glutamate metabolism	33943	LC/MS Pos	1204	189.1	2490-97-3;	182230	C02716	HMDB06029	0.995524	1.15987	1.08714	1.28286	1.03239	0.940895	1.17675	1.13659	0.90314	0.94166	0.729899	0.707211	1.17153	1.04851	0.863266	0.904696	0.907015	1.08861	1.19459	0.788127	1.04374	0.957965	0.982817	1.1491	1.00448	0.863245	1.2258	1.1301	0.879611	1.24043	0.829167	1.00059	0.904093	1.02967	1.11521	0.89009	0.929911	0.99941
4	N-acetylglycine	Amino acid	Glycine, serine and threonine metabolism	27710	GC/MS	1396.4	143.9	543-24-8;	10972		HMDB00532	2.19411	0.80331	1.48564	2.62488	2.52366	1.05226	1.74894	1.56624	0.948737	0.466859	1.13031	0.994725	0.875812	0.466859	1.49442	0.466859	0.929217	1.43752	0.998859	1.04861	0.649619	0.783802	1.19231	0.466859	0.56267	1.40028	0.945371	1	1.12129	0.841677	0.769139	0.521168	1.00114	0.466859	1.1663	1.44284	0.918984	0.947598
227	N-acetylmethionine	Amino acid	Cysteine, methionine, SAM, taurine metabolism	1589	LC/MS Neg	1805	190.1	65-82-7;	448580	C02712	HMDB11745	0.789439	0.85127	0.991424	0.9843	1.51812	0.759772	0.935285	0.977701	1.28727	1.31234	1.55758	0.78237	1.46203	1.51053	1.47034	1.22218	0.867723	1.0157	1.01529	0.772944	0.925228	0.805881	1.13364	1.50541	1.04429	1.17941	0.751071	1.45154	0.775704	1.35747	0.643206	0.75093	0.597167	1.31531	1.00858	0.705447	0.656116	1.27892
10	N-acetylserine	Amino acid	Glycine, serine and threonine metabolism	37076	LC/MS Pos	1012	148	97-14-3;	65249		HMDB02931	1.24296	0.990814	1.22899	1.27566	1.28445	0.886966	1.08257	1.20468	0.96369	0.699369	0.958551	1.10189	1.52778	1.16176	1.23798	1.28694	1.07477	0.877916	1.25055	0.981886	1.21136	0.937866	1.03631	1.23521	0.825907	1.2162	0.962849	1.00919	0.636351	0.919665	0.687501	1.1123	0.683909	0.89011	0.839889	1.01955	0.626898	0.928048
689	n-Butyl Oleate	Lipid	Fatty acid, ester	36802	GC/MS	2045	265.3	142-77-8;	5354342			2.69672	0.96944	1.20706	0.774859	2.26148	1.42176	0.734142	0.976113	0.903244	0.98559	1.57326	1.81632	0.490888	1.49801	2.5821	1.55258	0.635575	1.72231	1.78215	1.50395	1.09504	1.10669	1.1312	0.886323	1.75783	1.03374	0.490888	0.659979	0.79909	0.832734	0.720777	0.670263	0.94654	1.01441	0.7435	0.742746	1	1.07057
1568	N-glycolylneuraminate	Xenobiotics	Food component/Plant	37123	GC/MS	2119	444.2	1113-83-3;	4603312	C03410	HMDB00833	0.977721	0.686456	1.16129	1.02116	1.10556	0.445279	1.03322	0.89756	0.810156	1.08721	1.06316	0.991444	0.915281	0.595982	1.2143	1.51956	1.02228	1.00856	0.783448	1.02524	1.29023	0.973276	0.743776	1.22668	1.14105	1.08929	0.901945	1.32924	0.785655	0.985125	0.7787	1.06011	0.720518	0.96044	0.66929	0.874281	1.44671	1.26492
1221	nicotinamide	Cofactors and vitamins	Nicotinate and nicotinamide metabolism	594	LC/MS Pos	1267	123.1	98-92-0;	936	C00153	HMDB01406	1.51339	1.53685	1.65909	1.78204	1.28567	1.47889	1.72669	1.47803	0.962312	0.830294	0.859401	0.695321	0.977883	0.825757	1.27693	0.963057	0.905594	1.12615	1.02212	0.936709	1.03528	0.875306	1.0289	1.03786	0.888692	1.07084	1.2459	1.1791	0.876284	1.03694	0.808839	0.940535	0.841475	0.956263	1.25063	1.0508	0.773231	0.960414
1224	nicotinamide adenine dinucleotide (NAD+)	Cofactors and vitamins	Nicotinate and nicotinamide metabolism	5278	LC/MS Pos	1370	664	53-84-9;	1.08977e+18	C00003	HMDB00902	1.72921	0.752318	0.901819	1.01902	1.41039	0.758307	1.04221	1.33136	0.722008	0.576389	0.815362	0.760259	0.861301	0.561809	1.28827	0.980979	1.04349	1.22134	0.966239	0.975976	1.01075	0.925196	1.1228	1.34708	0.993446	1.59314	1.19848	1.27249	1.00655	1.16942	0.859039	1.12905	0.834855	0.922166	1.46627	1.26053	0.982144	1.06207
647	nonadecanoate (19:0)	Lipid	Long chain fatty acid	1356	LC/MS Neg	6073	297.3	646-30-0;	12591	C16535	HMDB00772	5.57888	1.3848	0.980613	1.35797	1.93292	1.39995	1.06741	1.47681	0.344348	0.867432	0.83747	1.16546	0.344348	1.80738	2.17301	1.00372	0.344348	0.708952	1.18833	0.62954	0.687914	0.680564	0.344348	0.912394	0.804511	1.48923	1	1.4212	0.450413	0.995649	0.783078	1.06042	1.00717	0.633195	1.08093	0.996278	0.737907	0.795372
639	oleate (18:1n9)	Lipid	Long chain fatty acid	1359	GC/MS	1984.4	339.2	112-80-1;	445639	C00712	HMDB00207	0.671495	0.278683	0.361523	0.225691	0.633332	0.266495	0.292768	0.524015	1.49327	1.64545	1.23957	1.41899	1.55426	4.59917	1.56646	1.70454	1.21174	1.25322	1.23559	1.28455	1.20031	0.884033	0.885138	1.05998	0.931306	0.801323	0.995357	0.968366	0.801826	1.08138	1.00464	1.03163	1.05039	0.966515	0.910144	0.880404	0.886625	1.12598
237	oleoyltaurine	Amino acid	Cysteine, methionine, SAM, taurine metabolism	39732	LC/MS Neg	5599.9	388.3	52514-04-2;	6437033			1.06588	0.249317	0.047591	0.212671	0.500078	0.226675	0.1305	0.441844	0.934122	1.44577	1.16946	1.22211	2.84073	1.68821	2.63654	1.14586	0.393074	1.18178	3.09867	1.07984	0.652753	1.01214	0.559562	0.987857	2.19954	0.852073	0.801312	1.74056	0.361019	0.807636	0.529219	1.55598	1.24802	0.89898	1.11725	2.03514	1.26139	0.787495
285	ophthalmate	Amino acid	Glutathione metabolism	34592	LC/MS Pos	1457	290.1	495-27-2;	9817431		HMDB05765	0.823066	0.662321	0.751436	0.798538	1.8172	0.683543	1.17356	0.693948	0.558229	1.86736	1.39768	1.06332	1.27806	1.28273	1.37661	1.33882	0.636425	0.843558	0.753596	0.5393	0.826441	0.714578	1.67881	1.87589	0.802367	1.93361	1.29673	1.06913	1.35673	2.9851	0.460136	1.2215	0.372199	0.936676	1.50827	0.701324	1.44641	1.42565
244	ornithine	Amino acid	Urea cycle; arginine-, proline-, metabolism	1493	GC/MS	1763.8	141.9	3184-13-2;	6262	C00077	HMDB03374	1.41437	0.803795	1.15963	1.38729	1.63539	0.886458	1.12952	1.56672	1.0103	1.08989	0.910263	0.684563	0.993971	1.04459	1.52995	1.77117	1.17963	0.806715	0.924629	0.813768	1.00603	0.955412	0.927227	0.864994	0.902921	1.66851	0.985339	1.17289	0.741481	1.15706	0.93627	0.694806	0.639137	0.630317	1.15519	0.468945	0.796334	1.16987
632	palmitate (16:0)	Lipid	Long chain fatty acid	1336	LC/MS Neg	5619	255.3	57-10-3;	985	C00249	HMDB00220	1.26643	0.761527	0.519309	0.678567	1.20541	0.631901	0.743669	0.988677	1.0172	1.06091	0.967857	0.978245	1.19874	1.19097	1.21409	1.00771	0.76631	1.02196	1.19976	1.06399	0.828516	0.89704	0.83507	0.9961	1.34084	1.08511	0.906641	1.16397	0.701001	1.09565	0.910245	1.03991	0.982796	1.0018	1.10203	0.998197	1.1478	0.965068
633	palmitoleate (16:1n7)	Lipid	Long chain fatty acid	33447	LC/MS Neg	5477	253.3	373-49-9;	445638	C08362	HMDB03229	0.942501	0.381098	0.320204	0.32954	0.950994	0.437308	0.369465	0.629984	1.51707	1.11699	1.415	1.18123	1.78838	1.95864	1.69047	1.11441	0.912621	1.11543	1.57488	1.19625	0.979903	0.975946	0.965623	1.17172	1.37669	0.874555	0.936007	1.02405	0.672375	1.04393	0.992199	0.917595	1.1435	1.02812	1.0078	0.900484	1.05098	0.938419
803	palmitoyl ethanolamide	Lipid	Endocannabinoid	38165	LC/MS Neg	6416	298.4		4671			2.37923	0.942421	0.510436	1.04613	0.841161	1.00944	1.14307	1.3523	1.01269	1.03374	1.26464	1.16255	3.34265	0.986477	1.85045	1.39443	0.817885	1.16493	2.22607	0.907881	0.688687	0.879788	0.723648	0.811854	1.85736	0.990556	0.987315	0.935631	0.540005	1.1374	0.720125	1.08172	0.848747	0.866878	1.47173	0.810535	0.731979	1.11864
1004	palmitoyl sphingomyelin	Lipid	Sphingolipid	37506	GC/MS	2524	311.3		9939941			0.50786	0.411363	0.545842	0.521182	0.672434	0.434035	0.534638	0.627855	1.59361	1.67343	1.78729	1.50215	1.48196	1.87076	1.4631	2.05603	1.29253	1.33086	1.26287	1.28784	1.2591	0.964424	0.894389	1.03558	1.20125	0.861659	1.01157	0.92921	0.937185	1.16867	0.731624	0.714599	0.836	1.43377	0.781677	0.75059	0.988428	1.96393
1243	pantothenate	Cofactors and vitamins	Pantothenate and CoA metabolism	1508	LC/MS Pos	2218	220.1	137-08-6;	6613	C00864	HMDB00210	1.26804	1.2016	1.16082	1.10711	0.925617	1.18326	0.978995	1.09054	0.752114	0.747895	0.649562	0.849779	1.06629	0.746906	1.21195	0.902405	1.13872	1.07783	1.07836	1.06485	1.01667	0.883054	0.99578	0.936374	0.959783	1.14867	1.27859	1.11607	0.731518	0.834382	0.9632	1.12426	0.823682	0.744713	1.16742	1.06363	0.712237	0.769262
88	p-cresol sulfate	Amino acid	Phenylalanine & tyrosine metabolism	36103	LC/MS Neg	2896	187.1	3233-57-7;	4615422	C01468		0.387196	0.387196	0.387196	0.387196	0.387196	0.387196	0.387196	0.387196	1.57792	1.06085	1.07656	0.59294	0.387196	0.955924	0.870363	1	1.0912	1.81193	0.95096	0.522734	0.700404	0.670898	1.0034	2.64888	1.74822	0.387196	0.948295	1.16978	0.996597	0.897931	0.739816	0.921144	1.32372	1.11976	1.35004	0.767272	0.944409	1.01549
621	pelargonate (9:0)	Lipid	Medium chain fatty acid	12035	LC/MS Neg	4847	157.2	112-05-0;	5461016	C01601	HMDB00847	0.675207	0.880781	0.9231	0.753765	1.11269	0.790822	0.925814	0.639222	1.18487	0.957037	0.863795	1.49468	0.988363	1.30488	1.17698	0.826199	1.14687	1.36784	1.09795	1.12077	0.928775	1.14327	1.32122	1.25863	1.12847	1.20596	1.01164	0.870925	0.906491	1.04296	0.767068	1.08449	0.753802	1.11364	1.28235	0.853833	0.942887	0.80565
631	pentadecanoate (15:0)	Lipid	Long chain fatty acid	1361	LC/MS Neg	5522	241.3	1002-84-2;	13849	C16537	HMDB00826	1.15501	0.506202	0.314809	0.503206	0.939171	0.47413	0.432223	0.628727	1.50017	1.31257	1.81775	0.314809	1.72182	2.3099	2.55066	1.53951	0.907043	1.20606	1.28049	1.02179	0.740597	0.97929	1.28817	1.20783	1.06083	1.20905	0.700831	1.11388	0.581378	1	0.683777	0.942254	0.893071	0.964502	0.880033	1.00219	1.14199	0.997328
127	phenylacetylglycine	Amino acid	Phenylalanine & tyrosine metabolism	33945	LC/MS Neg	2377	192.1	500-98-1;	68144	C05598	HMDB00821	1.12401	1.15271	0.877533	0.797619	0.843432	0.78072	0.917919	0.999792	0.88454	1.00021	0.67322	0.757413	0.67322	0.914633	0.67322	1.41609	1.09233	1.25443	0.67322	0.760864	0.67322	0.809801	1.04185	0.747889	1.04658	1.34105	1	1.33419	0.873563	2.13232	0.67322	1.20095	0.806451	0.947957	1.41212	1.36725	1.12017	0.8832
83	phenylalanine	Amino acid	Phenylalanine & tyrosine metabolism	64	LC/MS Pos	2056	166.1	63-91-2;	69256656140	C00079	HMDB00159	1.2966	1.14254	1.30438	1.21818	1.2123	1.10823	0.940438	1.1014	1.02936	1.03804	0.940444	0.997525	1.16996	0.817658	1.38382	1.14798	0.898237	0.914807	1.0551	0.865748	0.991747	0.699751	1.00825	0.841389	0.925366	1.10996	1.07698	1.06138	0.749109	1.1561	0.83294	1.00248	0.691179	0.816543	0.979922	0.858347	0.825104	0.891565
602	phosphate	Energy	Oxidative phosphorylation	11438	GC/MS	1307.7	298.9	7664-38-2 ;	1061	C00009	HMDB01429	1.12561	1.0752	1.20277	1.17293	1.1075	1.07289	1.06912	1.09502	1.00332	0.933209	0.903161	0.89731	0.943789	0.873542	1.05266	1.04874	1.05069	1.10926	0.950969	0.921518	1.03969	0.935602	0.924333	1.05019	0.947104	1.09809	1.02392	1.02126	0.990303	0.992521	0.970933	0.98864	0.93775	0.943739	1.01928	1.00659	0.952168	0.993412
534	phosphoenolpyruvate (PEP)	Carbohydrate	Glycolysis, gluconeogenesis, pyruvate metabolism	597	GC/MS	1595.4	369	10526-80-4;	1005	C00074	HMDB00263	0.499076	0.928131	1.1316	0.865176	0.537746	0.380583	1.02185	0.733446	0.481838	0.455144	0.628323	0.370505	0.64313	0.258094	0.670821	0.600408	1.08505	1.54457	0.83681	0.840354	1.05465	1.28329	0.977199	1.11519	0.978151	2.26825	1.20209	1.15322	1.0995	0.731517	1.12422	1.25206	1.06713	1.23954	1.438	1.80634	0.832123	1.3077
877	phosphoethanolamine	Lipid	Glycerolipid metabolism	12102	GC/MS	1577.3	299.1	1071-23-4;	52323241015	C00346	HMDB00224	0.964018	1.32676	0.729156	0.438227	0.667642	1.04485	0.39975	0.822736	1.14527	1.7681	1.27127	3.29275	2.19821	1.26174	2.22167	2.35759	1.57179	0.458219	1.07861	2.18078	1.68093	0.775898	0.673501	0.59861	0.598057	1.33028	1.35336	0.955148	0.859145	0.764653	1.00325	1.11691	1.02854	1.08423	0.996749	0.907231	0.665894	0.467503
74	pipecolate	Amino acid	Lysine metabolism	1444	LC/MS Pos	1120	130.1	4043-87-2;	849	C00408	HMDB00070	2.26948	2.23946	1.93655	2.08056	1.70175	2.56644	1.64019	1.6851	0.912404	0.878771	0.882738	1.01048	1.03243	0.744262	0.906588	0.88485	0.954311	1.06079	1.04909	0.941858	1.01463	0.823374	0.890087	0.989516	0.920896	1.09377	0.922285	1.11175	0.86655	0.92795	0.813722	0.916611	1.04987	1.30891	1.10189	1.2251	0.985367	0.90332
339	pro-hydroxy-pro	Peptide	Dipeptide	35127	LC/MS Pos	960	229.2	18684-24-7;	11673055		HMDB06695	0.999504	0.540542	1.41234	0.729545	1.28605	0.742665	1.45442	0.561801	1.62574	1.01867	0.87817	1.5146	0.871337	1.27352	1.22399	1.13706	0.792716	1.01611	1.27342	1.01517	0.684605	0.558748	1.29187	1.13285	1.00238	1.29603	1.126	0.903644	0.679566	0.868259	0.597319	0.984831	1.0005	0.984272	0.878909	0.895397	0.745295	1.39629
246	proline	Amino acid	Urea cycle; arginine-, proline-, metabolism	1898	LC/MS Pos	796	116.1	147-85-3;	1457426971047	C00148	HMDB00162	1.17664	1.07568	0.818289	0.894752	1.18335	0.979401	0.803908	1.02083	0.958541	1.1474	0.932477	1.1213	1.17034	1.04468	1.27089	1.25793	0.99578	0.946492	1.03098	0.953397	1.07006	0.683547	1.0361	0.716064	0.964452	1.16865	1.04102	1.03581	0.735615	1.22429	0.857051	1.01726	0.709656	0.86756	1.00422	0.966323	0.867276	0.982745
809	propionylcarnitine	Lipid	Fatty acid metabolism (also BCAA metabolism)	32452	LC/MS Pos	1589	218.2	17298-37-2 ;	107738	C03017	HMDB00824	2.13547	0.648173	1.80139	0.98561	1.2366	1.42469	2.9196	2.10652	0.570303	0.175248	0.627307	0.922149	0.454569	0.384659	0.579168	0.938428	1.07295	0.745035	0.47899	1.28444	0.780064	1.50222	0.801668	0.354378	0.927052	2.85166	1.28255	0.456141	1.56427	0.678924	1.13781	2.43873	1.20838	1.01439	1.6437	2.30869	0.865017	1.121
1181	pseudouridine	Nucleotide	Pyrimidine metabolism, uracil containing	33442	LC/MS Pos	1180	245	1445-07-4;		C02067	HMDB00767	0.961177	1.10722	0.741345	0.949137	0.971882	1.13776	0.670736	1.13748	0.752869	0.960334	0.730483	0.900618	1.02812	0.859567	1.56672	0.936734	1.33132	0.99816	1.48947	0.922497	1.51991	0.823995	1.53755	1.58055	1.32333	1.12741	0.824844	1.19591	0.66912	1.68262	1.28194	1.00184	0.66707	0.786556	1.37678	1.11794	1.52622	1.57
267	putrescine	Amino acid	Polyamine metabolism	1408	GC/MS	1705.8	174	110-60-1;		C00134	HMDB01414	0.490309	0.490309	0.490309	0.490309	0.490309	0.490309	0.490309	0.490309	1.78173	2.96886	1.49671	1.95197	2.79097	4.08186	0.822931	0.973323	0.818808	1.19225	2.00784	0.976959	1.33227	1.02304	0.490309	1.06733	1.00737	0.494477	0.603189	0.823988	0.596934	0.965259	0.803276	0.935497	1	1.95129	0.490309	0.892915	0.693484	1.67108
1282	pyridoxate	Cofactors and vitamins	Vitamin B6 metabolism	31555	LC/MS Neg	2210	182.1	82-82-6 ;	6723	C00847	HMDB00017	1.16719	1.23628	1.25134	0.821296	1.35237	1.6752	0.918856	1.46812	0.953798	0.418258	0.905848	1.94151	1.22006	0.396752	1.43641	1.02577	1.11831	0.563103	1.11677	1.44883	0.710048	0.97423	1.02025	0.46205	0.949578	1.63998	1.07281	0.623501	0.790934	0.748483	0.846646	2.35648	0.547732	0.463303	0.979752	1.43051	0.902865	0.792187
45	pyroglutamine*	Amino acid	Glutamate metabolism	32672	LC/MS Pos	764	129.2		134508			1.16109	0.975596	1.52223	1.65217	1.83481	1.37717	1.54408	2.1445	0.78076	0.964345	1.5066	0.763334	0.967834	0.923938	1.51221	1.12483	1.89201	1.06654	0.968572	0.954259	0.834452	1.46543	0.768613	0.704213	0.760638	1	0.581139	0.525409	0.629931	1.08464	0.525409	1.08649	0.525409	0.810135	1.94286	0.790227	1.03143	0.714482
535	pyruvate	Carbohydrate	Glycolysis, gluconeogenesis, pyruvate metabolism	599	GC/MS	1130.6	217	127-17-3;	107735	C00022	HMDB00243	0.862725	1.64975	1.85502	1.23613	1.05692	1.73359	1.05233	1.32229	0.750994	0.350963	0.678836	0.590056	0.350963	0.350963	0.801392	0.866241	0.593201	1.23756	1.05517	1	1.10927	1.21844	0.680355	0.350963	0.350963	0.997078	1.06177	0.350963	1.25028	0.544446	0.350963	0.5855	1.01809	0.74917	0.740473	1.15421	1	1.37136
548	ribitol	Carbohydrate	Nucleotide sugars, pentose metabolism	15772	GC/MS	1692.4	217	488-81-3;		C00474	HMDB00508	1.52595	1.96131	2.10983	1.97608	1.06839	2.52003	1.60111	1.91128	1.23039	0.875305	0.47105	0.986217	0.76084	0.515627	1.07814	1.1871	1.40675	1.46523	0.802916	0.93475	0.991258	0.835222	0.633139	0.836047	0.796538	1.18721	1.04481	1.01522	0.765562	0.746508	1.24518	1.3378	0.945794	0.518447	1.00874	1.01378	0.424693	0.50705
1260	riboflavin (Vitamin B2)	Cofactors and vitamins	Riboflavin metabolism	1827	LC/MS Pos	3111	377.2	83-88-5;	493570	C00255	HMDB00244	1.00656	1.08962	0.932073	1.14434	0.89345	1.36983	0.857605	1.02739	0.65689	0.649004	0.674611	0.990977	0.753908	0.48599	0.993524	1.06567	1.11906	0.954628	1.11313	1.00902	0.996578	0.849019	1.05798	0.712557	1.00213	1.69732	1.22991	0.701347	1.05286	0.842089	1.11213	1.39355	1.08619	0.615109	1.39274	1.34514	0.845326	0.69256
554	ribose	Carbohydrate	Nucleotide sugars, pentose metabolism	12080	GC/MS	1639.2	204	50-69-1;	5311110	C00121	HMDB00283	2.03536	2.27916	2.78156	2.07359	1.44364	1.94226	1.85398	1.68959	0.987291	1.21215	0.500426	0.478702	0.753013	0.481172	1.14676	0.751909	0.668392	0.991434	0.62781	0.721465	1.10449	0.748873	0.672885	0.673592	0.486506	1.08313	0.959377	1.01165	1.37499	1.00857	1.28544	1.0403	1.20884	0.852101	0.828834	1.03905	1.01271	0.760046
557	ribose 5-phosphate	Carbohydrate	Nucleotide sugars, pentose metabolism	561	GC/MS	1928.4	315.1	18265-46-8;108321-05-7;	447634	C00117	HMDB00618	0.354197	1.48064	4.5449	1.6531	1.82235	1.05235	1.9867	1.16518	0.354197	0.950409	1	0.485939	0.354197	1.40949	1.81556	0.478585	0.354197	0.527134	0.354197	0.354197	0.954319	0.479175	0.354197	0.57914	0.354197	0.711282	2.16332	1.52436	0.354197	1.52335	0.910539	0.354197	0.737533	1.80685	0.354197	0.87128	0.897681	1.04959
559	ribulose	Carbohydrate	Nucleotide sugars, pentose metabolism	35855	GC/MS	1662	306.1	488-84-6;	79021	C00309	HMDB00621,HMDB03371	1.33634	1.19994	1.4385	1.46436	0.707801	1.30894	0.918295	0.8912	1.24425	1.6862	0.716713	0.648788	0.916391	0.904266	0.991036	0.685145	0.927864	0.978104	1.00896	0.94487	1.34237	1.04109	0.876514	0.923916	0.632742	0.941011	1.02404	1.35336	1.04345	1.09381	1.18813	0.861506	0.920521	1.02872	1.08585	1.06908	1.1825	1.0219
224	S-adenosylhomocysteine (SAH)	Amino acid	Cysteine, methionine, SAM, taurine metabolism	15948	LC/MS Neg	1821	383.1	979-92-0;		C00021	HMDB00939	1.00937	1.41407	1.44621	1.43082	1.26797	1.15497	1.2043	1.35813	0.810746	0.480298	0.725077	0.504895	0.523705	0.51687	1.07608	0.807867	1.18051	1.43411	0.935193	0.697902	0.792965	0.763803	1.03282	1.34291	1.03299	1.04871	0.92218	1.43031	0.962148	0.951291	0.990625	0.841991	0.755073	1.09729	1.30028	1.11864	0.959834	0.860607
551	sedoheptulose-7-phosphate	Carbohydrate	Nucleotide sugars, pentose metabolism	35649	GC/MS	2070	691.35	2646-35-7;	616	C05382	HMDB01068	0.635649	0.268712	1.4943	2.5787	0.511272	0.744634	1.01143	1.6929	0.988566	0.268712	1.95933	0.268712	1.04804	0.808751	1.79821	0.268712	1.46302	1.60471	1.3337	0.268712	0.641522	0.268712	1.01753	1.41001	0.896443	1.63855	0.882188	0.67749	0.308256	0.268712	0.577935	0.268712	0.455601	1.06315	1.34805	0.779719	0.979155	0.268712
8	serine	Amino acid	Glycine, serine and threonine metabolism	1648	GC/MS	1389.1	204	56-45-1;	59516857581	C00065	HMDB03406	1.48711	1.26724	1.31845	1.3967	1.44773	1.23379	1.13329	1.26298	0.976314	0.979195	0.884523	1.0208	1.0021	0.877599	1.31276	1.35031	1.08485	0.974569	0.895069	1.03935	1.13253	0.738553	0.830034	0.91814	0.833799	1.24741	0.9979	0.973618	0.769364	1.06655	0.946216	1.11537	0.757536	0.77128	1.06129	0.861808	0.818758	0.924132
286	S-lactoylglutathione	Amino acid	Glutathione metabolism	15731	LC/MS Pos	1683	380.1	54398-03-7;	1083	C03451	HMDB01066	1.27348	1.07074	1	0.464596	0.572953	0.743133	1.14064	0.854479	0.125403	0.107757	0.260741	0.308959	0.107757	0.107757	0.107757	0.107757	0.725712	0.706706	0.725149	0.630492	1.16272	1	0.98741	0.625452	1.20148	1.39546	0.836874	1.48009	1.19613	1.65684	1.18396	1.21922	1.19071	0.904551	1.11082	1.31603	1.88098	1.16163
281	S-methylglutathione	Amino acid	Glutathione metabolism	33944	LC/MS Pos	1610	322.1	2922-56-7;	3605667	C11347		0.58796	0.910149	1.1017	0.682953	0.48183	0.76305	0.772425	0.509694	0.871451	1.42563	0.924439	1.01862	1.63979	1.03572	1.03406	0.928647	1.04177	1.22258	1.432	0.961968	1.19485	0.985386	0.80385	1.07608	1.17762	0.992693	1.2272	1.14858	0.912311	1.17615	0.965936	1.00731	0.872289	1.29343	1.22498	0.90291	0.725781	1.11226
495	sorbitol	Carbohydrate	Fructose, mannose, galactose, starch, and sucrose metabolism	15053	GC/MS	1843	319.1	6706-59-8;	107428	C00794	HMDB00247	3.24733	2.67131	2.65487	1.45148	1.24493	2.29444	2.34945	3.16275	1.3439	1.13463	1.21287	0.894211	1.06516	0.662065	1.63906	1.45063	0.913242	1.27744	0.812358	0.857136	1.26639	0.827166	0.505999	0.788628	0.651422	0.643686	0.838583	1.72091	0.764766	0.911552	0.878655	0.668134	1.05542	1.41804	0.944582	1.08845	0.924901	0.582866
270	spermidine	Amino acid	Polyamine metabolism	485	LC/MS Pos	533	146.2	124-20-9;	1102	C00315	HMDB01257	0.807542	0.915704	1.08923	1.10916	0.797814	1.25316	0.939974	0.726	1.20489	1.22414	1.23931	0.918346	1.77585	1.40435	0.99938	1.00064	1.04437	1.01784	1.63627	1.06342	0.926871	0.99936	0.84783	0.957975	1.00062	0.717853	1.14603	1.05345	1.06991	0.995543	0.988356	0.995347	0.755108	1.25896	0.918725	0.881496	0.74609	1.00203
993	sphinganine	Lipid	Sphingolipid	17769	LC/MS Pos	5175	302.3	3102-56-5;	3126	C00836	HMDB00269	0.223339	0.666544	0.223339	0.920134	0.223339	0.901804	0.223339	0.527417	0.586574	2.27019	3.2981	1.20003	1.86856	0.301749	2.05836	1.97477	0.923016	0.707158	1.90992	1.1752	0.223339	1.2505	0.415065	1.09648	0.441231	0.932804	1.54067	0.91276	1.02584	1.4727	0.317801	1.0095	0.223339	1.36688	0.974164	0.618398	0.223339	1.74466
995	sphingosine	Lipid	Sphingolipid	17747	LC/MS Pos	5197	300.2	123-78-4;	5353955	C00319	HMDB00252	0.070325	1.01134	0.097083	1.20894	0.11987	1.17361	0.116244	0.318202	1.15992	2.79991	7.32271	1.72955	4.11822	0.095359	4.09432	1.92823	1.5157	0.656854	3.54152	1.27148	0.521531	0.879629	0.84008	0.988656	0.819478	0.968024	2.3984	0.709022	1.46938	1.59908	0.296882	0.682787	0.11436	1.53048	1.28468	0.703966	0.134648	1.81007
1019	squalene	Lipid	Sterol/Steroid	1518	GC/MS	2205	69	111-02-4;	638072	C00751	HMDB00256	1.15335	0.908525	1.0453	0.86636	0.879163	1.00639	1.08388	0.556761	2.03661	1.58182	2.23737	2.51587	1.48251	1.46478	1.78835	2.23481	1.27155	1.16674	0.905145	1.14955	1.0557	0.893059	0.817502	0.713165	1.07154	0.935767	0.813217	0.993607	0.782528	1.20333	0.899465	0.707727	0.710979	0.974905	0.90804	0.815588	0.913551	1.02911
1584	stachydrine	Xenobiotics	Food component/Plant	34384	LC/MS Pos	860	144.1	4136-37-2;	115244	C10172	HMDB04827	0.819233	1	1.38597	1.61642	0.959397	0.101596	1.0406	0.101596	0.101596	0.101596	0.101596	0.101596	0.101596	0.101596	0.101596	0.101596	0.101596	0.101596	0.101596	0.101596	0.101596	0.101596	0.101596	0.101596	0.101596	0.101596	0.101596	0.101596	0.101596	0.101596	0.101596	0.101596	0.101596	0.101596	0.101596	0.101596	0.101596	0.101596
637	stearate (18:0)	Lipid	Long chain fatty acid	1358	LC/MS Neg	5886	283.4	57-11-4;	5281	C01530	HMDB00827	1.82892	0.99756	0.646985	0.924493	1.00961	0.978671	0.719301	1.05822	0.928876	1.08526	0.824231	1.01541	1.5336	1.35109	1.50026	1.16975	0.664549	1.00855	1.44812	0.955908	0.96428	0.847584	0.899061	1.00244	1.23952	1.05553	1.06239	1.18405	0.590924	1.13295	0.955024	0.952048	1.22347	0.884931	1.0452	0.948058	0.990385	0.948057
646	stearidonate (18:4n3)	Lipid	Long chain fatty acid	33969	LC/MS Neg	5381	275.3	111174-40-4 ;	5312508	C16300	HMDB06547	4.71318	0.784262	0.55929	1.54073	4.22738	1.05028	1.41365	3.27119	0.255052	0.206959	0.31181	0.365047	0.33007	0.317923	0.903619	0.258829	1.21193	1.90589	1.68066	1.27526	0.555576	1.01335	1.72466	1.7263	1.17649	1.3203	0.461977	0.986648	0.400023	0.762586	0.325387	0.923023	0.448805	0.770442	1.57893	1.40439	1.09638	1.14224
590	succinate	Energy	Krebs cycle	1437	LC/MS Neg	618	117.1	110-15-6;	1110	C00042	HMDB00254	1.02832	1	0.893224	0.865002	0.923187	0.978508	0.996828	0.903809	0.984607	0.77597	0.810604	1.81794	0.971164	1.22992	1.0395	0.931144	1.03623	0.966649	1.19578	1.02641	0.963121	0.700758	1.07609	1.69013	0.946673	1.33584	1.15294	1.86666	1.01687	1.42648	1.00317	1.23832	0.809513	0.681528	0.988257	0.681528	1.03565	0.962135
592	succinyl CoA	Energy	Krebs cycle	36857	LC/MS Neg	1800	866.1	108347-97-3;	1111	C00091	HMDB01022	2.02175	1.15323	4.50896	1.03805	1.99131	0.699895	4.40215	1.28478	1.16428	0.58139	2.10028	0.853767	0.87756	1.19709	1.55377	1.2799	1.00202	2.07331	0.431048	0.834207	0.928689	0.702018	0.997984	1.76776	1.55349	0.626098	0.775949	1.49636	0.931501	0.961955	0.857804	0.498848	0.979004	1.17341	2.09737	0.775311	0.767698	1.41631
591	succinylcarnitine	Energy	Krebs cycle	37058	LC/MS Pos	1401	262.1					0.39675	0.330097	0.612294	0.158498	0.251259	0.295837	0.319842	0.284355	0.656557	0.802802	0.851417	0.937694	1.113	0.698073	1.00916	0.536764	0.823647	1.08299	1.41636	1.11516	1.68367	1.10299	1.16322	1.49886	0.840423	1.03682	1.33786	1.57832	0.885505	1.18319	1.2842	1.16091	1.07058	1.31591	1.45	1.53616	1.16117	0.963183
500	tagatose	Carbohydrate	Fructose, mannose, galactose, starch, and sucrose metabolism	35864	GC/MS	1770	217.1		92092	C00795	HMDB03418	1.8491	0.914203	0.598	0.641064	0.848032	0.565048	1.40268	0.998087	1.40975	1.37418	0.829681	1.21466	1.04038	3.21549	0.813646	1.53658	1.36113	1.22677	1.22948	1.63482	1.49283	0.803608	0.326126	1.00191	0.556774	0.483839	1.32149	1.21258	0.806211	0.704991	0.95962	1.06383	0.909349	0.860288	1.35557	1.13522	1.17455	0.906109
222	taurine	Amino acid	Cysteine, methionine, SAM, taurine metabolism	32975	LC/MS Pos	687	126.1	107-35-7;	11234068592	C00245	HMDB00251	0.840055	0.808346	0.723763	0.79991	0.593792	0.826684	0.650898	0.692877	1.04167	0.97149	1.0059	1.00064	0.933511	1.03756	0.684506	0.748985	0.887448	1.17995	1.04398	1.02243	0.999681	1.05079	1.03195	1.16423	1.14434	0.747044	0.867914	1.04435	1.1575	0.989567	1.00032	0.999359	1.07163	1.25252	0.874343	1.11766	1.18516	1.10758
843	taurochenodeoxycholate	Lipid	Bile acid metabolism	18494	LC/MS Neg	5218	498.3	6009-98-9;	387316	C05465	HMDB00951	0.888405	0.310603	0.765026	0.786526	1.84806	0.506393	0.979884	0.875894	0.293749	1.79295	1.51791	2.02661	3.30235	1.15247	2.09197	0.862863	0.427683	2.11833	1.51256	0.901522	1.1316	0.881002	1.02012	2.38904	0.602512	0.439506	0.587754	0.959723	0.79831	2.05929	0.634066	0.521233	0.681206	1.51865	1.24075	1.04028	2.33975	1.36498
841	taurocholate	Lipid	Bile acid metabolism	18497	LC/MS Neg	5122	514.3	145-42-6;		C05122	HMDB00036	1.72705	0.813205	1.05245	2.10785	2.86746	0.940932	1.23137	2.18013	0.38	1.23355	1.19129	2.25193	1.78149	1.09819	1.4	1.00252	0.594745	1.37408	0.947547	0.797412	0.737676	0.741587	0.590615	2.00334	0.510865	0.842448	0.846287	0.997484	0.781113	1.26714	0.643009	0.635604	0.334437	0.624319	1.08885	1.20172	1.66157	0.724717
848	taurodeoxycholate	Lipid	Bile acid metabolism	12261	LC/MS Neg	5243	498.3	207737-97-1;	2733768	C05463	HMDB00896	2.18095	0.559985	0.7016	0.895747	3.57994	0.327834	0.879031	1.43297	0.427447	0.597018	1.16281	1.02799	1.5228	1.05086	2.41062	0.877806	0.682177	1.18751	1.58358	0.847936	0.589635	0.840946	1.00663	1.80846	0.906382	1.03843	1.05051	1.06938	0.721905	1.21637	0.616205	1.01158	0.49433	0.988415	1.37285	1.21692	0.993369	0.464826
872	tauroursodeoxycholate	Lipid	Bile acid metabolism	39378	LC/MS Neg	5002.6	498.4	14605-22-2;			HMDB00874	1.36006	0.358034	0.941514	1.03375	2.05081	0.502839	1.05388	1.05021	0.256708	1.65453	1.70059	1.50888	4.38523	1.16749	2.68511	0.916819	0.622283	1.6354	0.946116	0.476684	0.905725	0.526015	1.46724	2.35124	0.470363	0.987941	0.494894	1.6554	0.60598	1.94698	0.474624	0.261842	0.494456	0.765126	1.30017	0.829677	2.0923	1.01206
724	tetradecanedioate	Lipid	Fatty acid, dicarboxylate	35669	LC/MS Neg	3970	257.2	821-38-5;	13185		HMDB00872	1.52687	0.981459	0.727719	0.787729	1.33272	0.768129	0.922846	1.32374	0.79047	0.645747	0.979261	0.868793	0.795269	0.972866	1.37203	1.03461	1.19218	1.65114	0.755439	0.758298	0.516245	0.901998	1.02074	1.20597	1.0703	3.41171	1.36114	1.18275	1.12824	1.36455	0.861258	1.82552	0.64624	0.534339	1.86469	1.40431	0.664853	1.01854
1262	thiamin (Vitamin B1)	Cofactors and vitamins	Thiamine metabolism	5341	LC/MS Pos	740	265.1	59-43-8;				1.71928	1.61722	1.49043	1.2141	1.46469	1.41923	1.57855	1.50548	0.915584	0.655211	0.977095	1.03327	0.840949	0.508547	1.30992	0.855481	0.991342	0.986428	0.984087	0.944589	1.02019	0.797102	1.01947	0.91166	0.98548	1.22716	0.926971	1.12975	1.00866	1.01069	0.898028	1.19554	0.788695	0.704212	1.22686	0.989311	0.957528	0.868011
1199	threonate	Cofactors and vitamins	Ascorbate and aldarate metabolism	27738	GC/MS	1560.7	292.1	70753-61-6;	151152	C01620	HMDB00943	0.816028	0.673457	0.63933	0.496072	0.798398	0.520456	0.815116	0.933362	0.712164	0.521819	0.905079	0.764573	0.652276	0.780559	0.757079	1.27904	0.970319	1.06664	1.31592	0.890542	1.38262	1.80842	1.05576	1.4747	0.644608	0.738101	1.02968	0.922089	1.7565	1.15138	1.07795	1.23816	1.27966	1.08549	1.07023	1.62724	1.51257	1.08067
17	threonine	Amino acid	Glycine, serine and threonine metabolism	1284	LC/MS Pos	713	120.1	72-19-5;	69710196288	C00188	HMDB00167	1.23263	1.19705	1.10515	1.26724	1.4271	1.23227	1.08582	1.16525	1.00106	0.984539	1.07645	1.09571	1.11437	0.873277	1.34904	1.32311	1.00973	0.994203	0.998939	1.0058	0.949821	0.685853	1.01696	0.954742	0.971564	1.25991	0.950995	0.922626	0.781025	1.07469	0.768738	1.06754	0.618383	0.71214	0.967637	0.837215	0.774363	0.938034
1173	thymidine	Nucleotide	Pyrimidine metabolism, thymine containing	39539	LC/MS Neg	1935	284.8	50-89-5;	5789	C00214	HMDB00273	0.846872	1.47016	1.15715	1.37928	0.876138	2.22774	1.34821	1.18313	1.50491	1.55732	1.6872	2.32674	1.86065	0.7737	1.57016	1.64831	1.07418	0.811821	1.58348	1.35819	1.16827	0.881952	0.872349	0.877349	0.847074	1.22743	1.07317	0.579185	0.636061	0.828697	0.653346	1.11805	0.885245	0.653665	0.780686	0.859265	0.574418	0.621403
207	tiglyl carnitine	Amino acid	Valine, leucine and isoleucine metabolism	35428	LC/MS Pos	2317	244.1	64191-86-2;			HMDB02366	0.644113	0.702963	1.12921	0.720323	0.630812	0.950251	1.15055	0.844281	0.637159	0.411801	0.876232	1.46363	1.21345	0.477786	0.746332	1.05937	1.01979	0.690265	1.17009	1.81545	1.12556	1.85749	0.572928	0.496966	0.980213	1.35866	1.89021	0.539022	1.10909	1.00953	0.673965	2.58617	1.43796	0.990467	1.78991	1.43298	0.512077	1.53293
252	trans-4-hydroxyproline	Amino acid	Urea cycle; arginine-, proline-, metabolism	32306	LC/MS Pos	705	132.1	51-35-4;	58106971053	C01157	HMDB00725	1.08066	2.15594	1.19481	0.319198	0.319198	1.74999	1.77754	1.17511	0.760622	0.319198	0.749693	1.58015	0.937808	0.319198	1.0889	0.774123	0.319198	0.56325	0.453513	0.922562	0.694651	1.43581	1.05412	0.949961	1.02507	1.02629	0.959726	0.739707	0.974927	1.1398	1.13421	0.783774	1.04251	0.682034	0.791048	1	1.07468	1.01117
145	tryptophan	Amino acid	Tryptophan metabolism	54	LC/MS Pos	2445	205.1	73-22-3;	69235166305	C00078	HMDB00929	1.30625	1.16099	1.06783	1.23075	1.17639	1.15104	1.0166	1.06829	0.822189	1.16199	0.914717	1.08267	1.25188	0.864934	1.39067	1.21423	0.938425	0.950969	1.1406	0.965542	0.99989	0.781399	0.921706	0.80893	0.867932	1.10543	1.16114	0.982035	0.649768	1.09356	0.824086	1.01797	0.68708	0.793174	1.00011	0.856287	0.731059	0.910816
99	tyrosine	Amino acid	Phenylalanine & tyrosine metabolism	1299	LC/MS Pos	1516	182.1	60-18-4;	60576942100	C00082	HMDB00158	1.27831	0.888502	0.93048	1.20899	1.36189	0.725522	0.988899	0.98037	0.908733	1.13724	0.985832	1.14101	1.1749	0.911746	1.47891	1.33197	1.06812	1.03957	1.10728	1.00069	0.983382	0.72333	1.0111	0.98948	0.942129	1.26723	1.0542	1.20893	0.687754	1.32278	0.850158	1.0006	0.653387	0.900565	1.20652	0.788418	0.779494	0.999398
576	UDP-galactose	Carbohydrate	Nucleotide sugars	15860	GC/MS	1973	243.1	2956-16-3;91183-98-1;	18068	C00052	HMDB000302	0.817009	0.557511	1.03804	0.998774	1.4236	0.557511	1.51258	1.189	1.33873	1.46413	0.908939	1.09623	1.32564	1.00123	0.992504	0.846728	0.909772	0.86979	0.962319	0.664757	0.955328	1.40358	1.04961	1.20988	1.05835	0.82538	0.595166	1.01384	0.652427	1.37558	0.845047	0.811674	0.557511	1.18895	1.11262	0.699036	1.49144	0.872416
1178	uracil	Nucleotide	Pyrimidine metabolism, uracil containing	605	GC/MS	1370.4	241	66-22-8;	1174	C00106	HMDB00300	1.00653	1.04149	0.883697	1.0475	0.772798	1.05409	0.684204	0.838356	0.946016	0.608697	0.82746	1.01348	0.993473	0.608917	1.06975	1.11069	1.21504	1.03336	1.0741	0.986519	1.29082	1.09315	0.751297	0.867614	0.83713	1.12255	1.20069	0.771598	0.965798	0.724337	1.34074	1.21092	1.23687	0.823567	1.42389	1.18982	0.963065	0.889423
1149	urate	Nucleotide	Purine metabolism, urate metabolism	1604	GC/MS	1928	441.2	69-93-2;120K5305;		C00366	HMDB00289	1.92203	2.93933	1.10521	1.60301	0.928061	1.39745	1.39083	0.585405	0.790476	1	0.881039	3.36494	1.4374	0.31735	0.999266	1.68284	1.54145	0.31735	1.55102	0.31735	0.750505	0.31735	0.492108	0.31735	0.819905	0.31735	2.22002	0.31735	0.31735	0.31735	1.10081	1.46813	0.72988	0.620558	0.589058	0.568786	0.31735	0.377227
245	urea	Amino acid	Urea cycle; arginine-, proline-, metabolism	1670	GC/MS	1223.9	171	57-13-6;	117616150869	C00086	HMDB00294	1.47713	2.63882	1.1496	2.01997	1.28947	2.44913	1.00849	2.21979	0.80634	0.960745	0.728695	1.05671	0.853216	0.52024	0.93315	1.42528	1.01948	1.16013	0.991514	1.18209	1.3662	0.507639	0.88572	0.986772	0.785432	1.45877	1.14004	0.938616	0.857641	1.01323	1.19399	0.932775	1.16709	0.745863	0.987224	0.722384	0.848363	0.800758
1180	uridine	Nucleotide	Pyrimidine metabolism, uracil containing	606	LC/MS Neg	1467	243.1	58-96-8;	6029	C00299	HMDB00296	1.19362	1.34146	1.16619	1.25461	1.37951	1.3638	1.55598	1.33249	1.11841	0.918645	0.794524	0.862751	1.04923	0.751308	1.08126	0.943083	0.931064	0.993241	1.07396	0.959488	0.677237	0.824855	0.951756	1.00856	1.14275	1.28418	0.862776	1.13487	0.965859	1.04824	0.846624	1.04273	0.593722	0.843301	0.792693	1.00676	0.862284	0.96352
814	valerylglycine	Lipid	Fatty acid metabolism	36768	LC/MS Pos	2824	160.1	24003-66-5;	4737557		HMDB00927	2.28159	1.01949	1.09196	0.987112	0.913741	1.19146	1.25254	1.42564	0.828367	1.0311	0.836882	1.09411	0.730802	0.974708	0.531748	0.626947	1.4499	0.92345	1.24647	0.872571	0.783378	0.864384	1.28015	0.424429	1.11737	1.73538	0.852869	1.01289	1.05161	1.2741	0.937642	0.794477	1.4573	1.22273	0.973395	1.31533	1.0266	0.805368
190	valine	Amino acid	Valine, leucine and isoleucine metabolism	1649	LC/MS Pos	1040	118.1	72-18-4;	69710186287	C00183	HMDB00883	1.27432	1.07698	1.06439	1.26496	1.20088	1.06838	0.989911	1.22648	0.78652	1.0203	0.803629	0.968381	1.04072	0.878223	1.26235	1.20433	1.03788	0.995039	1.01009	0.905537	0.963202	0.773215	1.01504	0.860247	0.893759	1.21466	1.0167	1.02267	0.632432	1.11055	0.795663	1.00496	0.647011	0.830434	1.03442	0.884833	0.753947	0.937307
1095	xanthine	Nucleotide	Purine metabolism, (hypo)xanthine/inosine containing	3147	LC/MS Pos	1430	153.1	69-89-6;	1188	C00385	HMDB00292	1.10584	0.931179	0.850628	1.04169	1.06416	0.978253	1.01066	0.999392	0.948484	0.913225	0.880994	1.06465	0.932379	0.902748	1.05928	1.03893	1.05654	1.06917	0.989341	1.00719	0.971099	0.941564	1.02752	1.02229	1.09592	1.09872	1.07967	1.00061	0.957016	0.925063	0.979397	1.11923	0.986583	0.952299	1.14346	1.03977	0.983203	0.976797
1096	xanthosine	Nucleotide	Purine metabolism, (hypo)xanthine/inosine containing	15136	LC/MS Pos	1785	285	146-80-5;	64959	C01762	HMDB00299	3.67493	3.4564	2.58621	2.01272	1.42463	2.54295	2.41927	2.62815	0.986799	0.796907	0.963625	0.845661	0.911053	0.742237	1.01091	1.19382	1.17055	1.12122	0.925582	0.959594	0.989093	0.916752	1.03691	0.739044	0.858352	1.58157	1.32193	1.31315	0.827016	0.907284	0.876491	1.03401	0.837783	0.917937	0.984494	1.39176	1.07901	0.733562
565	xylitol	Carbohydrate	Nucleotide sugars, pentose metabolism	4966	GC/MS	1677.6	307.2	87-99-0;	6912	C00379	HMDB00568	1.47672	1.29812	1.53123	0.987771	0.771161	0.766426	1.39138	1.6952	0.815744	0.359023	0.699464	0.786637	0.910326	0.707774	0.897693	1.17516	1.32563	1.01223	0.795688	0.681974	1.34661	0.576726	0.976062	1.2443	1.04517	1.10884	0.850449	1.02418	1.05743	1.78499	1.07074	0.775163	0.938039	0.627689	1.02394	1.94546	1.40035	1.23827
570	xylonate	Carbohydrate	Nucleotide sugars, pentose metabolism	35638	GC/MS	1722	292	73686-31-7;	6602431	C00502,C05411		1.40108	0.946701	1.31615	1.02583	0.722621	0.93781	0.875644	0.974172	0.44485	0.457623	0.480586	0.649095	0.354019	0.23443	0.393038	0.531008	0.978197	0.898813	1.13157	1.33265	1.93915	1.40407	0.582864	0.712553	1.00717	1.09114	0.932328	0.850576	2.01431	1.16737	1.69808	1.83363	2.18212	1.19241	1.10284	1.8933	1.49884	1.19285
	X - 03094			12774	GC/MS	1978.7	299					1.10454	1.16254	1.30695	1.22517	1.14922	0.859503	1.0953	1.20621	0.938412	0.827471	0.854157	0.918963	0.776443	0.655318	1.00239	1.03548	1.19515	1.09081	0.89408	0.958258	1.01198	0.946182	1.01843	1.12303	0.876574	1.19225	1.06524	1.04067	0.950679	0.958953	0.99761	1.0232	0.859179	0.967423	0.95014	1.09638	1.02796	0.976796
	X - 03998			16028	GC/MS	1252	171					1.13209	0.546243	1.24981	0.998751	1.01796	1.1278	1.09764	1.00962	0.890903	0.546243	0.803045	0.742113	0.941069	0.879526	1.10243	0.87976	0.973221	1.49943	0.906244	1.36938	1.06846	0.997121	1.09226	1	0.842768	1.35085	1.12127	1.25892	0.904246	1.16642	1.15004	0.753827	0.982043	1.87323	0.925843	1.23679	1.06526	0.662271
	X - 04051			16116	GC/MS	1968.7	357.1					0.549202	0.168506	0.777365	0.284006	0.476165	0.373424	0.599619	0.309754	1.46812	1.66	1.51217	1.02613	3.11545	1.99382	1.03703	1.04232	0.955425	1.03979	2.79088	1.07358	2.36515	1.33598	0.711521	1.32685	1.28301	0.731866	0.962966	0.973872	0.431329	1.77453	1.17898	0.551935	1.54894	1.72446	0.563963	0.339992	0.538541	0.784866
	X - 04077			16135	GC/MS	2266.5	227					0.224961	0.746812	0.661511	0.224961	3.41848	0.305064	2.22096	1.02638	0.867477	1.06025	0.82022	0.871388	0.224961	1.78098	0.760126	1.25737	1.19684	0.224961	0.224961	0.785402	0.224961	1.38817	1.07694	1.42132	2.01408	0.851348	0.224961	2.9743	0.923061	1.87774	0.224961	0.699952	0.224961	1.05784	0.224961	0.973623	0.848027	0.224961
	X - 04272			16508	GC/MS	1838.2	669.3					0.661887	1.00816	0.970045	1.3633	0.983981	0.788429	1.04718	0.605784	1.34956	1.41168	1.18907	0.991841	0.365455	1.4631	0.845401	0.713184	1.07539	2.04809	0.484125	1.49897	1.13403	0.826318	1.54482	0.845111	0.49045	1.01343	1.24391	1.21094	1.22314	1.07162	0.605808	0.798518	1.35831	0.810365	0.852353	0.665834	1.01602	1.63028
	X - 04498			16821	GC/MS	1434.9	103					0.445499	0.445499	1.23074	0.445499	0.445499	0.445499	0.445499	1.03179	0.675519	0.445499	0.445499	1.33323	0.622785	0.445499	0.445499	0.445499	1.22225	0.445499	1.13779	0.973987	1.20297	0.766294	0.479267	1.17372	1.24155	0.445499	1.26904	0.445499	1.44041	0.969068	1.01297	1.02601	0.987031	0.445499	0.944946	0.722603	0.62777	0.445499
	X - 04795			17388	GC/MS	2350.3	309					1.2748	1.83322	1.30488	0.96584	0.500503	0.500503	1.04462	0.962912	0.688745	1.1253	0.683398	0.542985	0.500503	0.500503	0.582523	0.525071	0.853008	0.500503	0.679119	0.500503	1.41999	1.07631	0.848969	0.500503	1.12801	0.825093	1.00747	0.878648	1.7985	1.07024	0.978783	1.02172	1.91328	0.978283	1	0.500503	1.55136	1.09235
	X - 05229			17989	GC/MS	1461.6	211.1					0.621477	0.658134	0.541806	0.661417	0.733385	0.375198	0.454232	1.30767	1.45519	2.02967	1.39008	1.64438	1.8706	1.81949	1.62547	0.998737	1.22297	0.801159	1.21336	0.792115	1.41502	1.08296	1.04484	0.870286	0.989447	1.35091	0.953418	0.812485	0.922024	1.27066	0.743329	1	0.705205	1.23386	0.833833	0.871782	1.07921	1.28807
	X - 05978			19110	GC/MS	1468.6	232.1					1.51145	1.02791	1.70345	0.972089	1.83879	2.48417	1.47608	1.95964	1.02139	0.319635	0.878516	0.319635	0.831601	0.319635	0.992698	0.319635	1.06125	0.319635	0.922884	0.319635	1.31429	0.615347	0.897512	0.937912	0.954875	2.22205	1.03836	0.319635	0.823699	0.319635	1.0073	0.319635	0.77868	1.40272	0.650677	0.511514	0.638962	0.319635
	X - 06227			19363	GC/MS	1210.5	196.1					1.47623	2.13642	2.00034	2.06833	1.13495	2.088	1.35133	1.4659	0.993973	0.989657	0.894305	0.775393	0.995248	0.776149	1.11043	1.53409	1.14324	1.53102	0.979553	1.01034	1.17564	0.773948	0.999733	0.478731	0.870084	1.55737	0.985127	0.956485	1.03794	0.816786	0.978161	1.17708	0.89322	0.768211	0.856571	1.25068	1.03374	0.857901
	X - 06350			19414	GC/MS	1936.4	169.1					0.465691	0.88149	0.465691	0.465691	0.903598	0.747649	1.46179	0.465691	1.20672	1.60059	0.911601	1.07986	1.22495	0.465691	0.910646	0.61525	0.956961	1.15616	1.23273	0.465691	1.0957	1.11737	0.85306	0.465691	0.465691	0.465691	1.25052	1.56919	0.718376	0.513685	1.04304	0.465691	0.821273	1.12931	0.924247	0.865361	1.20503	0.920143
	X - 06649			19599	GC/MS	1955.2	299.2					0.948113	1.15711	2.01882	1.18324	1.26119	0.943114	1.26032	1.04104	1.1047	0.833465	0.816805	1.1589	1.05189	0.880582	1.19639	1.0457	1.22272	1.15506	0.651999	1.21105	0.57893	1.72922	1.26873	1.25706	1.25646	0.662994	1.29623	1.41693	0.556933	0.676528	0.564962	0.65597	0.443409	0.958956	0.797561	0.880297	0.417635	0.472877
	X - 06666			19602	GC/MS	2053.1	318.2					1.02464	1.10318	0.909281	0.919463	1.24004	0.728718	0.954094	0.846636	1.01083	0.773444	0.989166	0.915424	0.896912	0.80767	0.967961	1.32542	1.36766	1.19596	0.910775	1.14632	0.840644	0.939795	1.31406	1.28667	1.08412	1.04319	0.967796	1.06593	1.29584	1.26452	0.883842	1.25634	0.697854	0.882374	1.24333	0.991115	1.30881	1.00889
	X - 06667			19603	GC/MS	2074	217.1					1.63423	1.47995	2.62814	1.56595	1.48471	1.70131	1.9678	1.89443	1.17765	1.03454	0.889299	0.837829	1.06874	0.800662	1.00481	0.800305	0.875753	0.890654	0.959239	0.976968	0.770018	0.829992	0.879421	1.05755	1.3001	1.4162	0.767228	1.183	1.3022	0.998125	0.989801	1.00188	0.654663	0.740692	1.11385	1.27192	0.92035	0.872008
	X - 06989			20018	GC/MS	2229	332.2					0.327813	0.588608	0.327813	0.327813	0.493517	0.327813	0.624493	1.10329	1.77908	0.327813	1	0.327813	1.16585	0.327813	0.810715	1.54358	1.50045	0.327813	0.855432	0.327813	0.712537	0.327813	0.8595	1.13739	1.22202	0.327813	0.327813	1.49586	0.327813	0.745419	0.860775	0.327813	1.07392	1.06854	1.0459	0.931464	0.327813	0.327813
	X - 07890			21013	GC/MS	2752.2	129					1.53588	1.20547	1.01969	0.084202	2.10438	1.04561	1.5865	1.54639	0.970592	0.81031	0.674846	0.564209	0.969672	1.58609	0.968755	0.772632	1.16234	1.34658	1.00811	0.829453	0.964245	1.04893	1.10555	1.03045	1.24103	1.12766	0.942564	1.02797	0.95048	0.947151	1.04555	0.992488	0.735551	0.900871	0.980114	1.00751	1.00352	0.901086
	X - 08166			21390	GC/MS	1187.2	231.2					0.79265	0.848687	1.2455	1.1778	1.22243	0.738677	1.18748	1.28199	0.807579	1.11087	1.00828	0.568206	1.03975	1.12738	1.03419	0.750444	1.19374	0.463287	0.748781	0.958979	0.991725	1.13722	0.952053	1.15787	0.869218	1.01789	1.06196	0.982114	1.15485	1.14359	0.84582	0.771394	0.649965	1.26419	0.876169	0.953529	1.04842	1.28888
	X - 08167			21391	GC/MS	1211.8	216.1					1.10931	1.01195	0.979861	1.33851	1.36699	0.951382	0.986675	0.904538	0.893968	1.0636	0.987565	0.930771	1.24674	0.963259	1.04373	1.00411	1.14899	1.46652	0.822995	0.624988	1.01243	1.06458	1.15141	1.1779	1.2763	0.995886	0.815563	1.1405	0.965658	0.912073	1.05478	0.836169	0.564702	1.35591	0.774539	0.983703	1.06275	1.14794
	X - 08169			21394	GC/MS	1568.4	268.1					0.955904	1.03672	0.81344	0.903123	0.627227	0.9964	0.478796	0.827549	1.03005	1.0036	0.768693	0.939224	0.903896	0.917298	0.849998	0.764874	1.11883	1.14768	0.981502	0.92452	1.24049	1.02061	0.876892	1.38154	1.11665	0.873338	1.19291	1.19268	1.02056	1.21229	1.18442	1.33006	1.0185	1.43305	0.841657	1.34036	1.09551	0.908037
	X - 08172			21397	GC/MS	1678.1	173.1					0.98132	0.893229	1.01981	0.839442	0.699648	0.815613	0.583226	6.37669	1.09654	0.96237	0.659207	0.473663	0.898134	1.03763	0.948248	3.32485	1.28013	0.731146	0.998737	0.925032	0.845332	1.67122	1.00126	0.876122	1.09998	3.28133	0.982837	3.13792	1.12904	1.97694	1.03198	0.697822	0.759647	1.08689	1.11454	0.880231	1.17131	2.23251
	X - 08766			22032	GC/MS	2033.9	315.1					1.10643	1.58098	1.13519	1.05644	1.31912	0.978803	1.17355	1.2628	0.833105	0.474401	0.73938	0.696873	0.892703	0.689076	1.03596	1.15525	1.31071	0.983548	0.782317	0.798905	0.797559	1.01645	1.11528	1.20134	0.917826	1.30845	0.703254	1.05224	1.20689	0.857414	0.964044	1.10002	0.816831	0.837268	1.12578	0.861371	1.12212	0.758282
	X - 08791			22052	GC/MS	2599.5	311.3					0.238781	0.676649	0.238781	0.717566	0.238781	0.835499	0.523002	0.684833	1.20376	1.49944	0.860228	2.47813	1.46366	1.19462	0.238781	1.61276	1.43399	1.75225	1.72395	2.2089	1.09849	1.07624	0.901509	0.833335	1.18089	0.34026	1.15621	0.805376	0.594761	1.01677	0.399602	0.391987	0.731408	0.238781	0.701343	0.753662	0.238781	1.25907
	X - 08895			22344	GC/MS	1792.3	174.1					1.09799	0.459855	0.74233	1.47545	0.955839	0.501648	0.392666	0.534189	1.29106	1.08461	1.00572	0.833446	1.16253	1.46531	0.994282	0.596685	1.34298	1.61592	0.75525	0.585173	1.17224	0.821095	1.09897	1.60381	1.69281	0.687096	0.642789	1.0334	0.961583	1.20764	0.70908	1.29065	0.655829	1.60134	0.862393	1.16879	1.66051	0.966599
	X - 08988			22481	GC/MS	1485.9	160.1					1.3965	1.54738	1.66958	0.722094	0.504039	1.36566	0.386736	1.13134	0.452839	0.686171	0.587891	1.33138	1.20825	0.628659	0.600172	0.858213	1.16081	0.978283	1.32169	1.02269	2.52535	0.906566	0.386736	0.94311	0.568473	1.03305	2.25787	1.02172	0.839187	0.844337	2.74017	1.20859	2.72368	0.793143	0.710248	1.56675	0.386736	0.882579
	X - 08994			22494	GC/MS	1878.7	447.2					1.00804	0.812066	0.83756	0.785136	0.85523	0.689399	1.06314	0.906026	0.945788	0.62046	0.964023	0.988858	0.704048	0.28821	0.55062	1.32309	1.25602	1.55373	1.15599	0.979486	1.21236	1.15308	1.0832	1.37957	1.03574	1.45631	0.542448	0.889224	0.733281	0.963865	1.22083	1.18246	0.451334	1.03812	1.14088	1.25416	1.20211	1.22884
	X - 09026			22548	GC/MS	1599.5	156					2.38364	1.38347	1.21725	1.57252	2.03133	1.541	1.25459	0.631339	0.470246	1.2876	0.593629	0.992474	0.958734	0.695885	0.870624	0.813368	0.470246	1.00615	0.906442	0.808825	1.16482	1.13445	1.04127	1.13382	0.470246	1.33673	1.21698	0.993852	0.470246	0.828327	0.470246	0.564824	0.470246	0.5635	0.808011	0.470246	0.765283	1.29564
	X - 10358			25400	GC/MS	1729.5	292.1					1.44556	1.12337	1.28075	0.803329	0.650129	0.855162	0.994001	1.07325	0.588854	0.323291	0.522773	0.54525	0.431077	0.199567	0.405026	0.473835	0.99836	0.871616	1.19043	1.32923	1.92223	1.43868	0.669305	0.756765	1.00164	1.08557	0.921563	0.771837	1.93	1.08359	1.91495	1.79249	2.35908	0.926752	1.39337	1.89691	1.32145	1.30772
	X - 10445			32894	LC/MS Pos	1939	250.1					1.05028	0.864298	1.26151	1.14598	1.08127	0.701147	0.909812	0.936107	0.623446	0.91367	0.646211	0.561368	0.847341	1.10767	1.2608	0.848079	1.01001	1.33931	0.981218	0.869887	1.00152	1.06389	1.17747	1.39795	0.858806	0.856263	0.734784	1.58241	0.900649	1.31428	0.998478	0.872972	1.04712	1.72478	1.16468	0.836176	0.807394	1.40346
	X - 10457			33014	LC/MS Pos	1515	261.2					2.07197	1.59873	1.43728	1.78968	1.31841	1.70192	1.44581	2.27625	0.619732	0.316096	0.5466	0.379333	0.280225	0.362972	1.05158	0.663734	1.05379	1.22119	0.569798	0.867274	0.762758	0.674631	1.35172	1.16779	0.634568	1.63661	0.77373	1.2359	1.27107	1.02101	0.824376	0.978986	0.948423	0.718968	1.33942	1.3982	1.08204	0.770808
	X - 10458			32955	LC/MS Neg	3666	231.2					3.9933	4.65587	5.91049	5.56141	3.20194	4.95219	6.21764	4.28277	0.273732	0.215461	0.311139	0.345268	0.215461	0.215461	0.3022	0.293093	1	0.910331	0.929863	0.919722	1.18466	1.02144	0.892592	0.830038	0.819397	1.45679	0.782147	1	2.13642	1.52986	1.05221	1.18615	0.983244	0.630105	1.45141	2.37187	1.22201	0.894266
	X - 10460			26418	GC/MS	2771.4	204					0.139077	1.34707	1.44869	1	0.139077	1.28005	0.551313	0.139077	0.139077	0.151703	0.139077	0.139077	0.139077	0.139077	0.139077	0.139077	0.139077	0.139077	0.139077	0.139077	0.139077	0.139077	0.139077	0.139077	0.139077	0.139077	0.139077	0.139077	0.139077	0.139077	0.139077	0.139077	0.139077	0.139077	0.139077	0.139077	0.139077	0.139077
	X - 10500			27256	GC/MS	1229.9	211					0.754546	0.663115	0.884364	0.808017	1.1707	0.492588	0.497707	0.801327	1.17027	1.07321	1.14874	1.23561	0.971966	1.08913	1.36088	1.39064	1.18374	1.29593	0.850651	0.950848	1.1458	0.988366	0.688859	1.13819	1.0756	1.06497	1.02803	0.650545	0.913919	0.780527	0.86794	1.06057	0.875182	0.946629	1.16419	1.48175	1.12123	1.01163
	X - 10510			27278	GC/MS	2470	297.2					0.556516	0.625928	0.213171	0.639473	0.799829	0.293856	0.718521	0.857375	1.3985	1.26027	1.83896	1.34794	1.28738	1.83369	1.44797	1.55988	1.4086	1.33092	1.06236	0.872529	1.1516	1.03346	0.866579	1.06161	0.884932	0.935295	1.1652	0.783915	1.14453	1.06605	0.864927	0.864624	0.543546	1.27711	0.886286	0.966545	0.937643	1.75589
	X - 10593			33066	LC/MS Pos	1256	172.2					2.32626	2.54693	2.91938	2.23576	1.40144	2.68587	2.36243	2.56087	0.700157	0.451277	0.834104	1.24892	0.783263	0.430635	1.11821	1.32852	1.23475	0.975361	0.79101	0.842766	0.771502	0.846324	0.965612	1.00467	1.03439	1.90454	1.30984	0.446216	0.673939	0.678143	1.14504	1.45002	0.797248	0.632966	1.5589	1.58987	0.414791	0.995328
	X - 10609			27888	GC/MS	1961	348.2					2.39628	1.11572	0.855196	1.31726	0.706742	0.936305	0.450307	1.46085	0.460796	0.937167	1.02306	1.02131	1.49152	0.48745	0.767469	1.31133	1.3291	2.20052	1.70488	1.00093	2.45546	1.07927	0.450307	0.543862	0.879537	0.996229	2.09622	1.34377	0.802814	0.953345	2.48785	0.450307	1.69586	0.725254	0.814096	0.999065	0.855196	1.53639
	X - 10611			27890	GC/MS	1998	369.1					0.918823	1.06252	1.43433	1.24178	1.4891	0.788823	0.882924	0.921879	0.887974	1.05086	0.748039	1.06752	0.837231	0.406961	0.89478	1.30366	1.56273	0.761569	0.794658	0.993568	1.03296	1.11114	0.967041	0.895906	1.06634	1.14101	1.3172	0.818929	1.44511	1.21242	1.35862	0.970122	1.17619	0.958335	0.945906	1.20711	1.38711	1.00643
	X - 10677			28774	GC/MS	1438	269.1					0.972043	0.640038	1.32836	1.02574	1.21414	1.03433	1.30176	1.0583	0.849018	0.966732	0.819974	0.231627	0.977449	0.883085	1.36283	0.80271	1.05865	1.28818	0.914933	0.692178	1.28732	0.90882	0.962029	1.33316	1.13466	0.945914	0.800301	1.44186	1.02255	1.01437	0.854101	1.01509	0.94278	1.02659	1.10631	1.19887	1.07939	0.985633
	X - 10747			30285	GC/MS	1174.9	204.1					1.55026	1.34624	1.8936	1.30628	0.481329	1.50398	1.03144	0.242255	0.634944	0.811047	1.00863	0.698407	0.625356	0.242255	0.606455	0.242255	1.11687	0.922915	1.12317	1.07946	1.72355	0.242255	0.631391	0.242255	0.663747	0.242255	0.242255	1.34348	0.508387	0.649982	1.02858	0.504683	0.374916	1.38204	1.28756	0.693691	1.35905	1.07709
	X - 10875			31360	GC/MS	1458	227					1.79575	0.869019	1.39335	1.44221	1.55255	1.20518	1.17671	0.99659	1.05208	1.23693	0.977321	1.2353	0.991679	0.666451	1.23208	0.871189	1.1525	0.680686	0.915643	0.669035	0.966008	0.666451	1.00293	1.43875	0.807302	1.37391	1.20055	1.00341	0.952483	0.666451	1.23332	0.991836	0.98544	1.17844	0.997066	0.962282	0.97067	0.882608
	X - 10876			31361	GC/MS	1485.9	70.9					0.973178	0.772099	0.829924	0.690928	0.98047	0.758673	0.642989	0.958189	1.136	1.08247	0.969302	0.812679	1.01984	1.64042	1.01953	1.02432	1.23301	1.09851	0.903286	1.12356	1.16301	0.893867	0.937654	0.97568	1.09909	0.933531	0.96566	1.09565	1.02465	1.06944	1.2139	0.95399	1.10911	1.13861	0.776615	1.16413	0.865722	1.33596
	X - 11081			32057	GC/MS	1596	159					1.61555	0.987606	1.1593	1.38172	1.14694	0.940476	0.619173	1.13366	0.755111	1.13007	0.756957	0.93956	1.39948	1.02921	1.55821	1.42865	1.5364	0.987659	0.767418	0.971457	1.60593	0.791044	0.434676	1.01234	1.06461	1.30554	1.02599	1.13621	0.725329	1.19461	0.974013	0.865295	0.363776	0.839212	0.966959	0.923417	0.697213	1.02921
	X - 11204			32518	LC/MS Pos	5263	229.2					0.974282	0.954681	0.65236	0.940646	1.02932	0.848646	0.766659	1.1387	1.06089	1.13105	1.18026	0.904015	1.21175	0.75424	1.40511	1.18883	1.0088	1.09739	1.20738	1.015	0.879394	0.953477	0.762441	0.978127	0.845691	0.986357	1.05691	1.05913	1.00072	1.04653	0.685843	1.00541	0.607643	0.994594	0.999283	1.04437	0.763264	0.966305
	X - 11315			32632	LC/MS Pos	1210	130.2					1.55832	1.56534	2.0422	1.0752	1.71936	2.11561	1.5539	1.74784	0.851025	0.88663	0.4697	0.604482	1.12106	1.00542	0.4697	0.4697	0.724101	1.26941	0.611102	0.7975	1.1169	0.4697	0.860134	0.4697	0.838704	0.938004	0.998943	1	1.15283	0.911665	0.990352	1.02718	1.00106	1.08464	1.04731	0.613868	0.830389	0.909378
	X - 11327			32644	LC/MS Pos	5176	269.2					0.990256	0.746243	0.626878	0.701107	1.04221	0.571566	0.849787	1.0143	1.19178	0.957082	1.00296	0.993367	1.02308	1.00663	1.16418	1.1486	0.905571	1.18599	0.901495	1.03224	0.760081	0.874665	1.09765	0.930704	1.18054	1.04754	0.997043	1.25573	0.75521	0.964552	0.744265	1.1036	0.88524	1.20281	1.23397	0.881765	1.08646	1.09832
	X - 11334			32651	LC/MS Pos	982	259.1					1.43383	2.64674	2.09313	1.74992	2.15581	1.8322	1.69465	1.04605	1.89199	1.21787	0.833398	0.957527	1.69822	1.93356	2.12723	1.09776	0.744989	0.922174	1.59938	0.659102	0.812331	0.520554	0.859818	1.02225	0.449876	0.977754	0.449876	1.09629	1.07246	1.06033	0.926888	0.774987	0.617928	0.604054	0.850783	0.571325	0.927537	0.677201
	X - 11342			32659	LC/MS Neg	870	113.1					0.672746	0.578015	0.330758	0.858728	0.521413	0.516805	0.479896	0.685358	0.957133	0.814869	0.799099	0.330758	0.965827	1.36379	1.01002	1.27073	1.17793	0.330758	1.11929	0.330758	0.989977	1.35387	1.24149	0.330758	1.03367	0.330758	1.05788	0.330758	0.878604	0.330758	0.919935	0.330758	1.02664	0.330758	1.56372	1.07094	1.1219	1.21994
	X - 11412			32729	LC/MS Pos	3836	204.2					1.35026	1.06001	1.03216	1.0419	1.17118	0.987185	0.962713	1.40388	1.09448	0.752839	0.918503	0.624389	0.931421	1.04371	0.849091	1.17768	1.25059	1.06904	1.03174	0.761061	1.05579	0.770322	0.917345	1.01282	0.960543	1.25811	1.44057	1.25041	1.21954	0.840464	1.31551	0.957169	0.742159	0.977141	0.933575	0.956398	0.889718	1.16023
	X - 11533			32850	LC/MS Neg	4904	243.2					0.924658	0.838283	0.817487	0.998893	1.21587	0.749099	0.903265	0.932372	0.940907	0.90882	1.07608	0.927306	1.01827	0.903234	1.26688	1.16696	1.05454	1.25967	1.1082	0.897962	0.855976	1.01727	1.21934	1.15722	1.15271	1.04245	0.958174	1.08687	0.895938	1.00274	0.834259	1.00111	0.751288	1.13276	1.15586	0.873981	0.981731	1.02672
	X - 11542			32859	LC/MS Pos	5247	245.2					0.906191	1.016	0.714072	1.15496	0.877097	1.02495	0.752039	0.820517	0.879864	0.927393	1.39218	0.886874	1.04812	0.531724	1.50015	0.843582	1.11988	0.971786	1.08361	0.838654	0.946965	1.04823	1.27308	1.15486	0.939626	1.1221	1.57589	0.89823	1.44339	1.11817	0.839942	1.02647	0.951882	1.04612	1.59182	0.984004	0.768093	1.07351
	X - 11575			32892	LC/MS Pos	1799	264.1					1.66959	0.761895	0.634799	0.757424	1.39975	0.623201	0.622308	1.17129	0.722006	1.53648	0.524886	0.766469	0.800483	0.584383	1.29227	0.960283	1.01397	1.22824	1.00555	0.915243	1.16578	0.537869	1.10042	0.925968	0.822793	1.31756	0.951604	1.50262	0.969754	2.02753	1.07616	1.27815	0.672827	1.06141	0.994451	1.03972	1.26108	1.20234
	X - 11578			32895	LC/MS Pos	2146	298.1					1.64204	0.694185	0.517811	0.658233	1.42135	0.549436	0.496106	1.18708	0.69988	1.501	0.52217	0.809969	0.872406	0.585966	1.36519	0.991668	1.00599	1.11011	0.922309	0.870673	1.18882	0.543063	1.20218	0.878004	0.806834	1.36946	0.991848	1.57134	0.99401	2.04508	1.21613	1.38258	0.649688	1.00833	1.05006	1.06567	1.31503	1.15003
	X - 11580			32897	LC/MS Pos	2152	664.1					1.33222	1.00853	1.30652	1.26225	0.891739	1.19764	1.3475	1.31205	0.640143	0.345614	0.625537	0.66032	0.802903	0.294354	0.934534	0.723877	1.03963	1.03462	1.0488	1.02275	1.13722	1.07631	1.01001	0.905187	1.01425	1.79481	1.19307	0.678111	0.962094	0.722088	0.741099	1.18968	0.865764	0.714545	1.40873	1.24306	0.886081	0.783826
	X - 11581			32898	LC/MS Pos	2181	468.2					1.83543	1.71352	1.4562	1.45333	1.27427	1.48243	1.30055	1.56696	0.767119	0.54404	0.717434	0.8067	1.53293	0.720399	1.38838	1.04471	0.984935	0.963069	1.41303	0.54404	0.889368	0.907423	0.872665	0.774893	0.775973	0.54404	1.20423	1.10919	0.716266	0.54404	0.874852	1.3105	0.597975	0.54404	1.1821	1	0.818249	0.54404
	X - 11584			32901	LC/MS Pos	2859	524					1.12616	0.405964	0.946048	0.517467	0.584249	0.405964	1.18087	1.46788	1.65984	1.91916	0.922674	1.03031	1.15473	3.32862	1.05395	1.91181	0.405964	0.943043	0.405964	1.29646	0.535948	0.676041	0.405964	0.80949	0.405964	0.405964	0.405964	0.969687	0.405964	0.405964	0.405964	0.500824	0.405964	0.405964	0.405964	0.664928	0.405964	1.10884
	X - 11585			32902	LC/MS Pos	2987	332					1.51686	0.6459	0.646464	0.648515	1.03626	0.616853	0.676101	1.06535	0.889413	1.52102	0.655421	0.715157	0.84322	0.585551	0.986921	0.922063	0.945815	1.11578	0.996692	0.844035	1.40391	0.772479	1.13571	0.920829	0.993751	1.05815	0.997761	1.38023	1.3088	1.58505	1.3714	1.16307	1.14696	1.14092	1.10684	1.11052	1.58213	1.14336
	X - 11590			32907	LC/MS Neg	838	732					0.373959	0.60811	1	1.0296	0.373959	0.970405	1.20345	1.09546	0.373959	0.373959	0.373959	0.373959	0.373959	0.373959	0.373959	0.373959	0.373959	0.373959	0.373959	0.373959	0.373959	0.373959	0.373959	0.373959	0.373959	0.373959	0.373959	0.373959	0.373959	0.373959	0.373959	0.373959	0.373959	0.373959	0.373959	0.373959	0.373959	0.373959
	X - 11591			32908	LC/MS Neg	767	472.1					0.976278	0.939393	1.20174	1.15767	1.06733	1.00967	1.16786	1.31605	1.03195	1.34498	0.848311	1.20663	1.02372	1	1.29065	1.16157	0.422725	0.744793	0.944611	0.872626	0.422725	0.755629	0.422725	0.600424	0.422725	0.422725	0.564205	1.1768	0.422725	0.574508	0.422725	0.427001	0.422725	0.593489	0.469252	1.0814	0.422725	1.18665
	X - 11592			32909	LC/MS Neg	802	844.8					1.02842	8.47365	18.5496	6.31017	0.396513	8.18524	13.3114	4.42648	1.69412	1.7912	0.607338	0.305738	0.971581	1	0.671372	1.3755	0.169487	0.184937	0.169487	0.51631	0.169487	0.169487	0.169487	0.169487	0.169487	0.169487	0.169487	0.276055	0.169487	0.169487	0.169487	0.169487	0.169487	0.169487	0.169487	0.169487	0.169487	0.561827
	X - 11596			32913	LC/MS Neg	936	178.1					0.76552	0.638339	0.730924	0.613212	0.623219	0.638725	0.707438	0.6241	0.327807	0.350396	0.411038	0.481507	0.24777	0.165735	0.200386	0.251714	0.989499	1.03228	1.29412	1.02608	1.21622	1.3059	0.858935	0.921405	1.5998	1.05693	1.0105	0.973924	2.25856	1.62857	1.32562	1.64867	1.48883	1.27258	1.35505	1.94004	1.62817	1.42425
	X - 11598			32915	LC/MS Neg	971	817					1	5.63301	31.0053	6.13561	0.143198	6.06087	26.2665	3.38704	2.1275	2.87956	0.644438	0.1701	0.796099	0.172893	0.961852	1	0.143198	0.143198	0.143198	0.230077	0.143198	0.143198	0.143198	0.143198	0.143198	0.143198	0.143198	0.143198	0.143198	0.143198	0.143198	0.143198	0.143198	0.143198	0.143198	0.143198	0.143198	0.383838
	X - 11606			32923	LC/MS Neg	1306	364.2					0.559798	0.487271	1.07854	0.446041	0.626266	0.490788	1.21534	0.92366	0.446041	0.446041	0.446041	0.446041	0.446041	0.446041	0.446041	0.446041	0.998435	0.912032	0.840463	0.933758	1.00157	1.10356	0.636585	0.695273	1.19191	1.51711	0.898916	0.772968	1.56637	1.57239	1.13741	1.23425	1.0429	1.06624	1.22567	2.05604	0.777416	1.35637
	X - 11611			39413	LC/MS Pos	1675.1	431.1					2.93875	2.24568	4.12688	2.0055	1.63694	2.00301	3.34571	2.65104	1.57825	0.73868	1.00391	0.507925	1.03477	1.07685	1.35366	1.04055	0.105674	1.0877	1	0.810332	0.949629	0.918653	0.061739	0.959449	0.061739	0.078088	1.23733	1.29554	0.148278	0.921198	0.069578	0.605809	0.153887	0.742692	0.585739	1.29132	0.348265	1.26405
	X - 11612			32974	LC/MS Pos	1835	285					1.3703	1.48098	1.23504	1.63195	0.934659	1.49386	0.953144	1.13585	0.850641	0.696112	0.7953	1.00525	1.09606	0.541109	1.16345	1.2408	1.05447	1.1279	1.05256	0.98067	1.20921	0.947395	0.764714	0.960832	0.83196	1.13919	1.22263	0.921509	0.914012	0.782456	1.01026	1.05675	0.989738	0.716987	1.32696	1.29419	0.873081	0.876874
	X - 11613			32930	LC/MS Neg	1658	369.1					1.37482	2.13725	1.69485	2.22138	2.03852	1.39319	1.27079	2.2467	0.90935	0.823889	0.684979	0.907861	0.679344	0.848787	1.87791	1.65122	1.45199	1.34123	0.752663	0.867743	0.541579	0.841105	0.769784	1.09214	1.09047	1.44895	0.856326	1.38484	0.541579	0.541579	0.684178	0.889551	0.541579	0.846417	0.909532	1.30926	0.541579	0.716189
	X - 11615			32932	LC/MS Neg	1604	228.2					0.24362	0.410612	0.24362	0.395953	0.345323	0.338605	0.24362	0.86465	1.75527	0.958234	1	0.999587	1.87735	2.06885	1.54821	0.871739	1.32713	0.564443	1.31221	1.10332	0.24362	1.04724	0.768701	0.345912	1.11417	1.62246	0.993621	0.977844	0.24362	2.92151	0.24362	1.20732	0.24362	3.30845	0.542689	1.00041	0.24362	2.43952
	X - 11617			32934	LC/MS Neg	1705	495.3					1.53527	0.523147	1.00689	0.834534	2.41026	0.497432	1.05912	1.08429	0.674757	1.35258	0.993109	0.678789	0.930759	1.10883	1.85594	0.89729	0.82977	1.08539	1.37982	0.821922	1.05695	0.912912	1.092	1.1803	0.891682	1.14617	0.401878	1.7916	0.637764	2.03539	0.42178	0.91571	0.385923	1.3586	0.887681	0.689037	1.30261	1.30566
	X - 11623			33017	LC/MS Pos	2602	305.2					0.982894	1.2317	1.04795	0.768297	0.4766	0.653135	1.01711	1.3514	0.4766	0.4766	0.4766	0.4766	0.4766	0.4766	0.4766	0.4766	0.4766	0.4766	0.4766	0.4766	0.4766	0.4766	0.4766	0.4766	0.4766	0.4766	0.4766	0.4766	0.4766	0.4766	0.4766	0.4766	0.4766	0.4766	0.4766	0.4766	0.4766	0.4766
	X - 11632			32949	LC/MS Neg	3410	229.1					5.69468	5.9445	9.07287	5.84996	4.55936	5.68917	12.1454	4.36229	0.833338	0.470605	0.675786	1.4218	0.470605	0.961974	0.781906	0.540567	0.823868	0.860911	0.802625	0.470605	1.05146	0.664535	0.796905	1.21474	0.708152	1.03733	0.892478	0.638466	2.65815	0.834102	1.05791	0.962673	1.16668	0.470605	1.67972	1.33128	2.05105	0.470605
	X - 11639			33346	LC/MS Pos	4024	434.1					2.97937	2.63139	1.71984	1.75047	1.94519	2.17896	2.32373	2.47643	0.711079	1.96164	1.20866	0.849098	0.438496	0.259828	0.666	0.692137	0.674973	0.909581	0.84329	0.985981	2.43924	1.3203	1.25737	1.07282	0.388824	0.418503	0.388539	0.626414	1.12456	1.23327	0.507127	0.349272	1	0.996289	0.259828	1.53276	1.14663	0.986371
	X - 11641			32958	LC/MS Neg	3950	325.3					1.09215	0.956205	0.845308	0.973978	1.14474	0.786021	1.22871	0.938945	0.804542	1.321	0.801701	0.729443	1.13659	0.616922	1	1.10585	0.641301	2.8368	0.616922	1.48544	0.616922	0.755056	0.8459	2.17996	1.21035	1	0.732355	1.73369	0.616922	0.763557	0.759207	1.31852	1.31469	0.900886	1.55224	0.789872	0.616922	1.62997
	X - 11650			32967	LC/MS Neg	5013	512.3					1.86362	0.426157	0.952521	1.25882	1.81048	0.426157	0.815473	1.54538	0.426157	0.426157	0.818041	0.963894	0.950651	0.426157	0.426157	0.426157	0.426157	0.594472	0.426157	0.426157	0.90687	0.426157	0.426157	1.03611	0.426157	0.426157	1.04748	0.479434	1.27399	1.30107	0.836082	0.500003	0.426157	0.426157	0.426157	1.14919	3.1384	0.426157
	X - 11651			32968	LC/MS Neg	5074	498.3					2.43893	2.18798	2.48794	0.902967	3.97945	1.09703	0.318837	1.71495	0.204246	0.758317	0.173837	2.6072	1.4336	0.22725	0.961738	0.173837	0.173837	0.173837	0.173837	0.173837	0.867622	0.902603	1.67292	0.28894	1.45687	0.614499	2.38741	0.474667	0.196509	0.173837	0.214741	1.66784	0.476567	1.95265	0.969309	3.27734	1.31738	0.446308
	X - 11672			33010	LC/MS Pos	4501	181.2					2.65201	3.41817	7.03753	3.99826	2.22262	3.54502	8.44818	3.40678	1.78189	0.52796	0.52796	1.8962	1.04274	1.12452	0.800463	0.52796	0.738617	0.977024	0.52796	0.52796	0.970119	0.714596	0.69586	0.899064	0.52796	0.910758	0.52796	0.52796	0.765396	0.729585	1.02988	0.52796	0.52796	0.52796	0.52796	1	0.622086	0.52796
	X - 11677			33015	LC/MS Pos	1878	267.1					1.84912	1.55039	1.8978	1.72022	1.6675	1.72988	1.84813	1.88998	0.816229	0.681867	0.751254	0.747276	0.844617	0.738913	1.35977	1.03043	1.1355	1.07924	0.862479	0.863967	0.760343	0.77687	1.12113	1.05545	0.950311	1.35218	1.08987	1.21109	0.882585	0.969572	0.836739	0.891545	0.689042	0.887346	1.32722	1.04762	0.911802	0.895792
	X - 11687			33031	LC/MS Pos	2182	384.1					1.06611	0.87203	1.75089	1.68526	1.34254	1.10933	1.06963	0.910907	1.09628	1.9048	0.500248	1.47051	0.939263	0.846772	1.21231	1.08909	0.710647	0.880038	1.01179	0.500248	1.06676	0.700697	1.13081	0.500248	0.750677	1.41407	0.988208	1.22017	0.500248	0.500248	0.723836	0.709108	0.500248	0.644574	0.885491	1.43704	0.673793	0.755783
	X - 11693			33037	LC/MS Pos	2458	494					1.50451	0.994012	1.23453	1.98238	0.975555	1.06517	1.35116	0.906439	0.995682	1.0713	1.06894	0.916114	0.971231	0.888021	1.41114	1.16899	0.931143	1.2849	0.956504	1.03699	0.695305	0.432757	1.03301	0.839319	1.14185	1.31919	1.09157	0.841188	0.612787	1.00599	0.721801	1.15828	0.658816	0.818804	1.3052	0.724507	0.717024	1.05055
	X - 11709			33055	LC/MS Pos	784	846.7					0.920804	1.0792	0.951194	0.920804	0.920804	0.920804	1.04881	0.920804	0.920804	0.920804	0.920804	0.920804	0.920804	0.920804	0.920804	0.920804	0.920804	0.920804	0.920804	0.920804	0.920804	0.920804	0.920804	0.920804	0.920804	0.920804	0.920804	0.920804	0.920804	0.920804	0.920804	0.920804	0.920804	0.920804	0.920804	0.920804	0.920804	0.920804
	X - 11715			33060	LC/MS Pos	1055	946					0.042069	1.49507	1.3542	1.65683	0.042069	1.51238	0.645797	0.147626	0.042069	0.50493	0.042069	0.042069	0.042069	0.042069	0.042069	0.042069	0.042069	0.042069	0.042069	0.042069	0.042069	0.042069	0.042069	0.042069	0.042069	0.042069	0.042069	0.042069	0.042069	0.042069	0.042069	0.042069	0.042069	0.042069	0.042069	0.042069	0.042069	0.042069
	X - 11761			33106	GC/MS	1991	469.4					3.54886	1.58006	2.58595	1.47716	2.77392	1.92128	2.36062	1.63618	0.595992	0.961665	0.832273	0.952618	0.368766	1.03834	0.971339	1.12674	1.29491	0.368766	0.987502	1.45613	1.0125	0.675138	0.984404	0.694658	0.707033	2.8381	1.4582	1.35278	0.368766	0.663078	1.61129	1.35394	0.409791	0.5288	1.94359	0.77587	0.974123	0.518923
	X - 11787			33132	LC/MS Pos	1126	148.1					1.4169	1.54182	1.58053	1.32115	1.16121	1.36825	1.61968	1.28546	1.22188	1	0.568048	0.813234	1.28151	0.977485	0.875705	1.51242	0.898891	0.866932	1.1289	0.742091	1.37819	0.886056	1.05694	1.23754	0.568048	0.740662	0.83226	1.08647	0.706812	0.942363	0.748879	0.629986	0.57046	1.03378	0.943061	1.39292	0.568048	0.568048
	X - 11875			33220	LC/MS Neg	5272	381.3					1.05735	0.576789	0.48918	0.847512	1.20571	0.585268	0.938821	0.827629	1.04295	1.00767	1.07372	0.90854	1.16382	0.757958	1.39824	1.12581	0.957048	1.50691	0.912234	1.10511	0.786574	0.992331	1.34324	1.36404	1.29823	1.0149	0.799351	1.12733	0.710859	0.850777	0.735639	1.12207	0.700389	1.06493	1.21856	0.801953	0.914163	1.14905
	X - 11905			33250	LC/MS Neg	4401	283.2					0.911636	0.708324	0.563218	0.445192	0.819325	0.571461	0.500741	1	1.65282	1.08791	1.41805	1.13506	0.836639	2.33212	1.50827	1.25664	1.18345	0.889087	1.24684	1.1798	0.73924	0.838118	0.715735	1.16557	1.3762	1.52229	1.01487	1.21242	0.987692	0.776945	1.01231	1.26178	0.725841	0.690571	1.31748	0.905392	0.445192	0.704443
	X - 12051			33403	LC/MS Pos	5739	456.4					0.101375	1.65733	0.117173	1.49866	0.575824	1.74842	0.209221	0.75952	0.90242	0.813463	1.90884	0.719678	2.04259	0.044019	2.25472	0.979509	1.64725	0.977315	2.18159	0.914261	0.594316	1.23531	1.09758	1.05969	0.836945	1.37294	1.67112	1.16926	1.84884	1.23151	0.624422	0.919496	0.145191	1.22173	1.90357	0.997847	0.304899	1.00215
	X - 12095			33510	LC/MS Pos	1638	153.1					0.726915	0.644112	0.865477	1.31402	1.1867	0.757295	1.09203	1.06637	1.0147	0.957837	0.929313	0.891462	1.03677	0.888285	1.19024	0.919368	1.19442	0.982309	1.08413	0.977837	0.857811	0.672484	1.07041	1.07345	0.975592	1.36782	1.22182	1.0479	0.944058	0.793807	0.66862	1.13317	0.954133	1.3332	1.20264	1.18283	0.81301	1.19136
	X - 12104			33519	LC/MS Pos	1755	271.1					0.990031	1.88391	1.84338	1.17707	0.849561	1.83479	1.45372	0.885737	1.1062	0.878167	0.605936	0.632212	0.77555	0.886978	0.979807	0.700524	0.858082	1.70495	1.00997	1.20059	1.35865	0.963844	1.08374	1.02172	0.878382	1.02421	0.821447	1.46464	1.39987	1.06816	1.51562	0.79506	1.08689	0.978284	1.21395	0.933941	0.971937	1.24509
	X - 12205			33626	LC/MS Pos	3859	190.1					4.19296	4.7984	9.17432	5.7225	2.10589	3.84203	10.0454	3.08021	0.273868	0.665992	0.631801	1.0275	0.888102	0.812485	0.672065	0.844425	1.2106	1.04439	0.996448	0.447919	1.0557	0.666373	0.844783	0.558598	0.686408	1.25713	0.665951	1.24635	1.16884	0.273868	0.814362	1.17508	0.954215	0.755736	1.57258	0.841638	1.05941	1
	X - 12206			33627	LC/MS Neg	654	255.1					1.22011	1.2134	0.983165	1.08919	0.731174	0.592337	0.864264	0.995397	1.96327	1.03967	1.14448	0.830892	1.17167	1.20883	0.957204	1.18239	1.05227	1.65084	1.68735	0.8321	0.858934	0.880198	1.06757	0.982628	0.887805	0.893254	0.708309	1.5097	0.898979	0.978863	0.877723	0.796455	0.632951	1.0046	1.07206	1.18506	1.01683	1.13863
	X - 12421			33849	LC/MS Pos	5876	370					0.100247	1.55055	0.038686	1.15798	0.501324	1.48587	0.038686	0.507615	0.502834	0.909524	0.891931	0.600985	1.10807	0.038686	4.28695	0.814316	2.16878	0.901097	5.70398	0.789218	0.280399	1.0968	1.32792	1	0.637618	1.84504	1.85313	1.16856	3.1177	1.53219	0.344739	0.92078	0.038686	1.37593	1.80301	1.00196	0.110627	0.951129
	X - 12450			33892	LC/MS Neg	5397	251.4					2.17049	0.349936	0.310863	0.609829	2.14262	0.420882	0.525292	1.72994	1.73865	1.33854	1.56926	1.29314	2.36542	2.96326	2.41184	1.41814	0.754732	1.21248	1.83673	1.23074	0.664608	0.96347	0.992342	1.3283	1.48153	0.708399	0.651869	1.02351	0.466149	1.07296	0.523111	0.940286	0.730442	0.976491	1.00766	0.837939	0.863699	0.926314
	X - 12465			33910	LC/MS Pos	1475	248.2					3.79649	1.32153	1.98542	1.09163	1.44618	1.03368	2.04517	1.05187	0.717397	1.78648	0.905907	1.10414	1.39815	1.38687	0.687117	0.812439	0.358895	0.482621	0.533497	0.591256	1.38589	0.959953	0.676189	0.353035	0.633697	0.720669	0.901229	0.826911	2.11764	2.0635	1.09409	0.966321	1.98034	1.29919	0.860954	1.73068	1.75812	0.795077
	X - 12505			34031	LC/MS Pos	1848	406.8					0.864526	0.545157	0.917344	0.414275	0.515394	0.574808	0.64212	0.450973	0.80181	1.98226	1.07945	1.05619	1.00745	0.993198	0.763714	1.45457	0.969358	0.84643	1.3084	1.17755	1.50455	1.21949	1.57202	0.7468	0.859996	1.01329	0.986173	1.00419	1.05742	1.84172	0.992545	0.995812	1.07086	0.759237	1.18728	1.04464	1.67411	0.700776
	X - 12602			34170	LC/MS Pos	1456	204.2					1.84789	0.469127	1	0.955157	1.22954	0.947246	0.653927	0.710842	0.469127	0.860169	0.469127	0.469127	1.13841	1.13472	0.469127	0.652492	0.482123	1.11983	0.469127	1.06092	0.806661	1	0.631616	0.956304	1.59299	0.469127	0.571102	1.44139	0.872137	1.18777	0.548291	1.2221	1.18614	1.44535	1.23408	0.805019	1.11983	1.0997
	X - 12610			34204	LC/MS Pos	1771	655.1					0.995635	1.0881	1.55872	1.49265	0.957631	1.05388	1.30037	0.879088	0.727173	0.842454	0.74091	0.722751	0.952634	0.430712	1.35031	0.636445	1.24779	1.47341	1.52484	1.04484	1.59013	1.25015	0.958376	1.58644	0.92559	0.835358	1.00436	1.03334	0.914896	0.855461	0.71507	0.693652	1.0635	1.25392	1.26846	1.33456	0.902956	0.966656
	X - 12627			34221	LC/MS Neg	5732	357.4					1.21191	0.844017	0.547735	0.495861	0.997365	0.923339	0.478248	0.996866	0.478681	0.717266	0.75295	0.746915	1.00263	1.12629	0.970321	0.645853	1.70292	2.12402	4.27581	2.10599	1.50841	1.97974	1.89404	2.12387	0.891564	1.2059	0.733182	0.89791	0.478136	0.80155	0.440615	0.810277	1.1976	1.14052	2.2275	1.10554	1.04537	1.65603
	X - 12660			34265	LC/MS Pos	5667	442.2					0.115108	1.49909	0.084538	1.32848	0.449681	1.59674	0.146295	0.805162	0.757803	0.656001	1.32906	0.681649	1.52992	0.090357	1.94779	0.74381	1.72828	0.946455	1.95269	0.98956	0.397442	1.18478	1.09007	1.01044	0.909934	1.42893	1.24427	1.22749	1.49551	1.34611	0.568296	0.864061	0.115782	1.12656	1.82171	0.946282	0.208897	1.23892
	X - 12661			34266	LC/MS Pos	3351	462					1.7154	1.0407	1.7589	0.959304	1.19239	0.830725	1.19763	1.26442	0.255439	0.225831	0.317457	0.163955	0.163955	0.163955	0.163955	0.163955	0.842426	0.917143	0.738616	0.723742	1.12131	0.935882	0.163955	0.726582	0.737301	1.13519	0.912353	1.16496	1.28266	1.25031	1	0.763019	1.6474	1.16701	0.883683	1.99964	1.52544	1.25372
	X - 12665			34270	LC/MS Pos	2359	392.1					0.986993	0.686102	0.856237	0.611028	0.605135	0.616886	1.06644	0.879726	0.074824	0.1607	0.172664	0.19351	0.040456	0.040456	0.10599	0.118145	0.988886	0.960977	0.865469	1.09548	1.61457	1.61763	0.961691	0.784318	1.25974	1.97905	1.1574	1	2.0616	2.69906	1.16516	1.61617	1.66034	1.44973	1.50919	2.60138	1.3706	2.16248
	X - 12671			34276	LC/MS Neg	5027	281.3					1.08963	1	1.73777	0.89795	1.30398	0.967862	1.41682	1.79843	0.470458	0.717767	0.878195	0.470458	0.54067	0.470458	0.470458	0.533197	0.910369	0.733958	1.21872	1.2215	0.808248	1.59321	0.470458	0.487985	0.470458	1.3814	0.809267	0.884339	0.470458	1.42177	0.739948	1.23333	0.674664	0.768048	1.25269	1.46287	0.470458	1.30722
	X - 12800			34483	LC/MS Pos	2263	417.3					1.40085	1.12731	1.2608	1.29983	1.534	1.08311	1.39754	1.32198	0.757437	0.793823	0.833267	0.837046	1.18681	0.701973	1.20608	1.17185	1.09254	1.05086	0.916212	1.01636	1.01939	0.818937	0.90891	0.959882	0.980611	1.31742	0.881999	0.760728	0.607381	1.0042	0.638297	0.995802	0.520879	0.733757	1.2605	0.909843	0.749302	1.04553
	X - 12854			34538	LC/MS Pos	1380	405.2					1.03097	0.822822	1	0.995607	0.895958	0.736455	1.20491	0.96316	0.985768	1.14361	1.12259	0.994689	1.33391	1.5204	1.88825	1.9901	1.14861	1.34849	0.836134	1.2166	0.97859	0.696187	0.934402	1.15044	0.806215	0.898988	0.947655	0.975814	0.696187	1.05179	0.696187	0.781549	0.696187	1.10343	1.233	1.00439	0.789039	1.56074
	X - 12855			34539	LC/MS Pos	1404	248.2					1.57916	1.16961	1.3485	0.868285	0.646817	1.21013	1.4782	1.00217	0.629053	1.17197	0.929331	0.91463	1.45334	0.907976	0.5226	0.740405	0.658693	0.847165	0.853747	0.997833	1.40684	1.23296	0.692047	0.527154	0.834629	1.15492	0.957186	0.709363	1.37756	1.84397	1.04794	0.98859	2.08022	1.42278	1.16748	1.68948	1.04281	1.10578
	X - 12860			34544	LC/MS Pos	2264	276.2					1.39873	1.32163	1.28755	0.617294	0.931157	1.68401	1	0.649723	0.687436	1.26551	0.617294	0.633101	1.44087	1	0.713765	0.94941	0.762853	0.883631	1.32781	1.0931	1.61728	1.75571	0.728976	0.683577	1.1918	0.617294	0.882786	0.617294	1.03102	0.617294	0.727211	0.617294	1.65679	0.970234	1.03596	1.60112	0.947512	0.617294
	X - 12896			34580	LC/MS Neg	1541	535.3					1.2141	0.272891	0.87458	0.401391	2.75296	0.317833	1.07505	0.978854	0.988832	0.718006	0.991328	0.583569	0.944241	0.489328	2.37149	1.01144	1.00867	1.71517	0.927819	0.786235	0.965833	0.988559	1.32017	1.88893	1.37042	1.90293	0.455043	2.0612	0.926299	1.65735	0.438092	0.889907	0.561955	1.64103	1.32967	1.0194	1.10948	1.48701
	X - 12953			34637	LC/MS Pos	1536	388.2					1.44341	1.5434	1.10295	1.00286	1.17227	0.824215	1.25827	1.01816	0.989182	0.961963	0.920633	1.02096	1.39807	0.738025	1.39784	1.1222	0.872092	1.21173	1.11541	0.820771	1.12293	0.95375	0.700754	1.00623	0.811169	0.845086	0.988275	1.32049	0.674256	0.997144	0.747043	0.733979	0.674399	0.915538	1.11987	1.05736	0.66522	1.07797
	X - 12986			34670	LC/MS Pos	3856	464					3.80103	4.58597	3.03082	2.69531	2.31012	2.71849	3.02465	1.78775	1.04927	2.65076	1	0.763688	0.573848	0.611893	0.81196	0.732002	0.753448	1.87616	0.956456	0.789515	1.34177	1	0.791323	2.31032	0.573848	0.888501	0.573848	1.47075	0.573848	0.989881	0.573848	0.573848	0.581593	0.729614	0.573848	1.10069	0.573848	0.702987
	X - 12991			34675	GC/MS	1709	146					0.859669	0.7914	0.746075	1.0851	0.587922	0.859508	0.288697	0.74733	1.28243	1.00957	1.20399	0.889843	1.60789	1.00249	0.681789	0.970487	1.20612	0.997512	0.970863	0.902866	1.62763	1.05342	1.02914	1.02621	1.58306	1.03307	0.820991	1.02998	1.14492	1.01515	0.742606	0.947111	0.740393	1.00254	0.61943	0.883669	1.67049	1.00577
	X - 12992			34676	LC/MS Pos	1480	429					1.61807	1.69669	1.64059	1.30789	1.03263	1.88589	1.69755	1.90717	1.01671	1.17648	0.91127	0.892302	1.14567	0.874945	0.983288	0.76467	0.811752	0.911005	1.18771	1.09738	0.750006	0.754589	0.916704	0.988833	1.04031	1.13497	1.06539	1.11026	1.13254	0.854318	0.912356	0.952314	0.764107	0.703462	0.892034	1.09343	0.665497	0.918289
	X - 13007			34692	LC/MS Neg	4584	329.3					3.69092	2.01123	3.54429	1.55697	2.36707	2.22058	3.55122	3.51825	0.529028	0.389322	0.77477	1.37669	0.572383	0.114487	0.720436	0.425548	0.760869	0.57024	1.18258	1.09264	1.28891	1.68234	0.710663	0.48877	0.7554	0.863214	0.727111	0.414659	1.73098	0.839466	0.949012	1.61674	1.37818	0.711214	1.05099	1.67038	1.25316	0.907361
	X - 13073			34765	LC/MS Neg	5182	293.3					5.35113	2.94117	4.09537	2.99344	5.34068	2.55186	4.48891	6.02795	0.180965	0.180965	0.180965	0.180965	0.384188	0.295489	0.180965	0.180965	1.00859	1.11909	0.85774	0.904239	0.991407	0.767636	1.00918	1.14229	0.691682	1.12125	0.528735	0.685841	0.91041	0.963552	0.38041	0.893689	0.578283	0.727698	1.07104	1	1.87394	1.00024
	X - 13084			34776	LC/MS Neg	760	337.2					1.1022	1.82036	1.22689	1.49555	0.860535	1.87401	1	1.14113	0.852755	0.972845	1.4093	0.844418	0.937891	0.932157	1.10237	1.17179	1.11645	0.956333	1.27648	1.07801	1.13276	0.717436	0.60925	1.22961	0.797033	1.00856	1.05012	1.10956	0.888526	0.938494	0.723906	1.38958	0.889232	0.821756	1.0327	0.798543	0.929917	0.782792
	X - 13149			34841	LC/MS Neg	6333	311.3					1.67433	1.37621	0.509124	0.683114	0.629952	1.05212	0.438215	0.909577	1.03624	0.891312	0.963761	1.00023	1.78372	3.40034	1.46222	1.08627	0.396699	0.795511	2.02048	0.968225	0.518265	0.794789	0.498882	0.868943	1.73802	1.61386	1.13069	1.27397	0.641697	0.999769	0.846567	1.57097	1.08466	0.715897	1.16792	1.51533	0.628504	0.854139
	X - 13176			34868	LC/MS Pos	5448	500.1					0.100638	0.364802	0.100638	0.666748	0.100638	0.36619	0.100638	0.100638	0.100638	0.100638	0.100638	0.100638	0.100638	0.100638	0.100638	0.100638	1.21278	1.04153	1.8227	1	0.474974	1.06868	0.823798	0.837875	0.634917	0.982107	1.35358	1.1938	1.1762	1.19417	0.659219	0.863419	0.254863	1.1852	1.52295	0.818862	0.100638	1.35811
	X - 13215			34912	LC/MS Neg	5179	149.2					1.70836	0.945014	0.607028	0.990673	1.80661	1.20281	0.927134	1.21639	0.958992	1.08092	1.04101	0.864401	1.50661	0.629267	1.92735	0.850626	0.774635	1.30334	1.55907	0.824441	0.600019	1.00933	1.28515	1.36143	2.30226	1.34654	0.742403	1.29437	0.656642	1.50312	0.57114	0.85807	0.80265	1.05951	1.35213	0.786822	0.938198	0.853932
	X - 13230			34927	LC/MS Neg	674	161					0.386612	0.913602	0.430688	0.711362	1.34118	0.386612	2.17601	0.647733	1.02719	1.13535	1.82873	0.604443	1.60723	1.5513	0.774457	1.49114	0.57788	0.893619	0.820866	0.965259	0.592553	0.719979	1.74066	1.68718	1.86743	1.38151	0.583929	0.939978	0.582794	1.55591	0.972814	1.129	1.0459	0.631448	0.470509	1	1.67211	1.57873
	X - 13387			35087	LC/MS Pos	3151	778.2					1.14959	1.43646	3.14061	4.51861	1.95773	3.07235	3.62719	1.46034	0.604535	0.851727	1.46691	0.999823	1.28269	0.24469	1.74801	0.952236	0.466021	0.987631	0.557109	0.839933	0.678432	1.1439	0.971102	0.24469	1.37841	3.08696	0.680088	0.9857	0.927527	1.06215	0.512093	1.14743	0.24469	0.976055	1.47578	0.9203	0.564103	1.00018
	X - 13404			35113	LC/MS Pos	2894	770.9					0.189718	1.34097	0.189718	1.36826	0.659381	1.14273	0.189718	0.351676	0.442733	3.8169	3.05267	1.57001	2.33159	0.601395	2.04494	2.59812	1	0.627921	1.1225	0.858156	0.412026	0.414284	0.507183	0.629294	0.500945	1.07378	1.10268	1.40885	1.18851	1.24095	0.189718	0.831626	0.189718	1.06451	0.750713	0.604605	0.189718	0.935493
	X - 13409			35124	LC/MS Pos	2897	792.3					0.497378	1.41598	0.486946	1.71907	0.521402	1.44972	0.486946	0.533942	0.686371	3.25329	3.14677	1.8132	2.01799	0.563121	0.897465	2.21705	1	0.621528	1.19231	1.0534	0.49014	0.721683	0.508392	0.888217	0.500669	0.977485	1.1115	1.27385	3.40196	1.00071	0.486946	0.861608	0.486946	0.999288	1.05207	0.486946	0.486946	1.10796
	X - 13411			35134	LC/MS Neg	3216	743.4					0.893252	0.911961	0.931991	1.19017	0.723497	1.04277	1.22715	1.11178	0.723497	0.768855	0.909572	0.943519	1.07869	0.796734	0.723497	0.999371	0.723497	1.11704	0.807562	0.864891	1	1.0803	0.723497	1.08419	0.723497	1.04741	0.723497	0.723497	1.18801	0.819134	0.723497	0.962281	0.723497	0.862509	0.723497	1.07467	1.12124	1.01914
	X - 13414			35140	LC/MS Pos	2999	745.4					1.68915	1.0755	1.31601	1.28099	0.857927	1.02609	2.03823	1.22203	0.514351	0.660192	1.13287	1.07516	1.61719	0.611267	0.976362	0.904218	0.612098	1.14934	1.02058	0.855229	1.75112	1.00403	0.979424	1.1207	0.638683	1.08137	0.695645	0.77661	1.57912	0.886752	0.977426	0.889066	1.09663	0.875435	0.908308	0.995972	1.2011	1.07308
	X - 13418			35148	LC/MS Pos	3181	759.2					1.57457	1.68605	2.88986	4.36105	2.02949	2.26461	3.94633	1.4009	0.620545	0.733108	1.12855	0.791383	1.26676	0.22138	1.7209	1.2437	0.76226	1.07332	0.633221	0.433761	0.612633	1.02772	0.871455	1.11732	0.85467	1.89113	1.18166	1.52524	1.28165	0.759667	0.567899	0.921174	0.557881	0.795198	1.43531	0.823183	0.555724	0.972283
	X - 13420			35152	LC/MS Pos	4125	769.2					0.205277	4.33501	0.205277	5.46383	0.205277	5.61915	0.205277	0.380851	0.925055	0.925583	1.4826	0.533503	1.24706	0.510277	1.53361	1.89486	0.844679	1.2371	1.67247	1.13128	0.205277	0.641079	0.712744	0.205277	0.543925	1.11402	0.390779	1.28089	2.07265	0.89761	1.07495	0.778884	0.205277	1.07442	0.853483	0.792785	0.205277	0.918593
	X - 13496			35270	GC/MS	2103.4	372.2					1.63791	1.81698	1.88309	1.6249	1.63118	1.48024	1.99335	1.78066	0.852409	0.882132	0.742901	0.739278	0.996967	1.03656	0.869786	1.26237	1.07903	1.28904	0.78531	0.9139	0.978255	0.837961	1.00303	0.963435	0.71691	1.25177	0.76794	1.18138	1.04145	1.18234	1.143	0.826978	0.61534	0.802524	1.12157	0.92385	1.04129	0.622001
	X - 13502			35276	LC/MS Pos	874	306.1					1.14592	1.40242	3.89356	1.76524	1.42458	1.28358	3.03358	1.13731	1.16718	0.577162	1.26824	1.68334	1.42755	0.837333	1.45819	1.1054	0.694384	0.859602	0.854079	0.504408	0.82457	0.775724	0.666325	0.926656	0.791399	1.23561	1.37143	0.957025	0.775891	1.12444	0.547578	1.04297	0.380873	0.602789	1.21798	1.23583	0.629171	0.619671
	X - 13543			35321	LC/MS Pos	1096	484.1					0.829187	0.699528	0.759219	0.446369	0.734757	0.446369	1.05017	0.446369	0.831244	0.755585	1.56266	3.31023	2.27857	1.87738	1.40609	2.1836	1.13986	0.446369	1.48968	1.7826	1.20711	1.54604	0.499103	0.446369	0.980284	0.446369	1.01972	0.446369	0.446369	0.856712	0.761349	1	0.79619	0.710293	1.32757	0.913897	0.69144	1.36602
	X - 13555			35333	LC/MS Neg	1543	258					0.455392	0.455392	0.455392	0.455392	0.455392	0.455392	0.455392	0.455392	1.17232	0.455392	0.973022	0.961023	1.88834	0.455392	1.14039	0.455392	1.26306	0.455392	1.32849	0.911762	0.455392	0.787148	0.838854	0.455392	0.971452	1.72957	0.89746	0.455392	0.455392	1.60108	0.455392	1.30437	0.455392	1.0097	0.625293	0.736172	0.455392	1
	X - 13557			35335	LC/MS Neg	3611	252					0.959538	0.54986	0.671655	0.540176	0.70448	0.538199	0.839848	1.01125	0.307783	0.700994	0.546874	0.636238	0.194878	0.196329	0.267866	0.328207	1.03526	0.924319	1.44429	1.42837	1.51483	2.10133	0.89665	0.772557	1.4646	1.67738	1.42198	0.988746	2.82329	2.10549	1.66941	2.23718	2.21134	1.42952	1.64987	2.39862	2.14313	1.9359
	X - 13560			35338	LC/MS Neg	5220	367.3					0.964548	0.560415	0.447716	0.882927	1.19333	0.586262	0.812	0.915763	1.13639	1.00679	1.20388	0.851593	0.624157	0.751178	1.34932	0.397219	1.13186	3.01645	1.07164	1.8497	0.8837	0.952943	1.45598	2.84333	1.50087	2.15876	0.478118	1.07896	0.782408	1	0.397219	1.2348	0.816312	2.17316	0.607677	0.895407	1.03545	1.08391
	X - 13709			35518	LC/MS Pos	1938	302.1					0.201865	0.14426	0.215255	0.14426	0.170648	0.14426	0.181751	0.14426	0.51605	1.09037	0.611183	0.506789	0.772091	0.583035	1.56224	0.706547	1.12973	0.889841	1.05585	1	1.49132	0.911327	0.906687	1.10424	0.94415	1.02359	1.22183	1.27404	1.80894	1.04114	1.3837	1.39553	1.10166	1.29341	1.7303	1.78271	1.42213	0.872473
	X - 13743			35553	LC/MS Pos	2363	276.2					1.09031	0.945093	1.38771	0.751553	0.861464	0.662127	1.43083	1.55841	0.826466	0.917837	0.640814	0.744742	0.900866	1.10433	0.931839	0.981866	1.43014	1.10917	1.49632	1.01813	1.90877	1.25078	0.736392	0.980411	1.0528	1.02616	0.976761	0.882968	1.02324	1.11141	0.798019	0.772148	1.85405	1.36124	1.19783	1.39073	0.841537	1.49841
	X - 13819			35646	LC/MS Neg	4636	327.3					2.39077	0.443391	3.57043	0.443391	1.48788	1.25454	3.26656	1.48041	0.443391	0.443391	0.443391	0.608059	0.443391	0.443391	0.443391	0.443391	0.443391	0.443391	0.443391	0.443391	0.845098	0.925347	0.443391	0.443391	0.443391	0.443391	0.443391	0.443391	1.07661	0.443391	0.60838	0.675453	1	0.443391	0.544962	1.07465	0.924428	0.443391
	X - 13859			35754	LC/MS Neg	721	286.1					0.892247	0.737974	0.642384	0.749319	0.835746	0.719642	0.619866	0.780027	1.126	1.07208	1.05718	1.00562	1.03712	0.883901	0.99234	0.920673	1.0655	1.24508	1.23133	1.00852	1.06606	0.966597	0.883957	1.33469	1.0961	0.722701	0.992404	1.14417	0.864056	1.00501	0.784702	0.994991	0.833102	1.14624	1.0076	1.03077	1.01716	1.09464
	X - 13872			35767	LC/MS Neg	5125	339.2					0.844382	0.331345	0.455127	0.595368	1.24471	0.51002	0.705571	0.962033	0.97572	0.804328	1.10805	1.08031	1.18222	0.963299	1.26282	1.19721	1.30781	1.46691	1.09295	0.800008	0.987483	1.0367	1.36446	1.14001	1.52824	1.07863	0.982027	0.892884	0.620322	1.04499	0.756324	1.05883	0.788927	1.26325	1.01252	0.816871	0.900428	1.14712
	X - 14092			36016	LC/MS Pos	970	245.2					0.869953	0.854948	1.01397	0.904611	1.03606	0.772198	0.902307	1.16465	0.860808	0.94814	0.914722	0.601098	1.01344	1.01265	1.39302	1.14294	1.18889	1.41725	0.862979	0.987354	1.10586	0.88693	1.39241	1.68917	0.986559	1.13739	0.780943	1.53757	0.69788	1.35491	0.733769	0.701122	0.617256	1.1694	1.19455	0.959166	1.07446	1.44517
	X - 14567			36494	LC/MS Neg	5924	219.3					2.66852	0.975708	0.831362	1.04132	1.55977	0.890244	0.835791	1.06441	0.739905	0.795117	1.64053	0.758632	2.02794	0.717846	2.30049	0.892442	0.719006	1.18921	2.32256	0.930798	0.620534	0.989207	0.986837	1.34546	2.2825	1.37016	0.724926	1.25593	0.624716	1.1332	0.643196	0.915616	1.01316	1.17678	2.37442	1.04906	0.827963	1.01079
	X - 14619			36546	LC/MS Pos	849	160.2					2.07646	0.67777	0.654941	0.955258	1.18658	0.786079	0.955516	1.52762	0.515365	0.128582	0.723383	0.932306	0.700276	0.422064	1.0478	1.16896	1.83238	1.23389	0.837843	1.20267	0.668834	1.99287	1.07321	1.35894	1.1441	3.07755	1.41502	0.549203	0.941267	0.75672	1.54907	2.32961	1.04448	0.933882	2.2073	1.99028	0.327102	0.952419
	X - 14625			36552	LC/MS Neg	742	308.1					1.01977	1.28898	1.45088	1.08831	1.16547	1.12282	1.3155	1.15652	0.761145	0.773769	0.908822	0.698453	1.04273	0.498117	0.498117	1.02462	0.956687	1.14403	1.19723	0.738381	0.915544	1	0.498117	0.498117	0.653548	0.94207	1.04356	1.39044	1	0.498117	0.498117	0.919751	0.966656	0.498117	1.04059	1.01277	0.81115	0.637104
	X - 14629			36556	LC/MS Neg	4565	296.8					0.619056	0.781982	1.05888	1.34632	1.00492	1.14028	1.13057	1.01281	1.00232	1.65137	0.969455	1.76444	1.11354	1.50621	0.872728	0.866573	0.84753	1.3192	0.969755	0.690695	0.523017	0.798521	0.577472	0.987189	0.997679	0.702593	0.958823	1.17996	1.33217	0.983774	1.12629	1.4122	0.470814	0.965712	1.0273	1.45057	1.21168	0.637118
	X - 14837			36854	LC/MS Pos	1497	233.1					0.614507	0.930948	0.56261	0.976386	1	0.809603	0.932435	0.966572	1.25841	0.980007	1.1518	1.22731	1.35066	1.35743	1.63765	1.86953	1.02601	1.01999	0.649342	0.920878	0.731774	0.764788	1.28956	1.36251	1.12973	1.90783	1.46108	1.38251	0.880904	1.83793	0.584986	1.12761	0.56261	0.826394	2.01816	0.863561	0.955922	1.21954
	X - 14839			36860	LC/MS Pos	1919	144.2					2.11891	1.71465	1.06699	2.48671	1.40475	0.920393	1.03806	2.45402	0.801036	0.82562	0.256123	0.256123	0.984395	0.256123	0.256123	0.910162	0.645773	1	0.256123	0.256123	1.01688	0.256123	1.1446	0.256123	0.256123	1.41702	0.256123	0.717926	0.607616	0.722613	0.654775	1.7412	0.256123	0.256123	1.01561	1.23221	0.874425	0.675769
	X - 15124			37265	LC/MS Pos	1776	300					0.970839	1.61932	1.33468	1.94792	1.22954	1.54464	1.26286	1.28883	0.977165	0.613838	0.577447	0.623334	0.979822	0.609547	1.75302	1.10756	1.33792	1.72333	1.09544	0.892437	0.622136	0.873694	1.02018	1.44607	1.21579	1.51177	1.3305	1.37398	0.397106	0.637055	0.698743	0.835422	0.254539	0.686229	1.20314	1.12908	0.305443	0.668902
	X - 15136			37277	LC/MS Pos	4063	243.1					1.13664	1.10301	1.51938	1.17413	0.779256	1.14112	1.04116	0.991233	0.797409	0.704317	0.826854	0.754294	1.03565	0.603719	1.02954	0.857007	1.15667	1.00877	1.13202	0.895119	1.25322	0.75583	0.895612	1.08172	0.851609	1.11177	1.12156	1.07351	0.919552	1.15809	0.837967	0.981196	0.970459	0.801793	1.07758	1.14208	0.932479	1.04378
	X - 15197			37338	LC/MS Pos	1788	323.3					1.10875	1.05672	1.00499	0.96482	0.983843	0.773045	0.995809	0.728183	0.618746	1.28475	1.31866	1.09152	1.45461	1.03518	1.94423	1.284	0.968707	2.49508	0.9295	0.747768	1.13693	0.764702	1.09405	3.42022	1.01388	1.16199	0.805241	2.57344	0.85385	1.15333	0.702877	0.803709	0.647735	0.647835	1.00419	0.93242	0.683823	0.732283
	X - 15222			37364	LC/MS Neg	5138	211.2					1.36752	0.703166	0.735425	1.0847	1.79659	0.765056	0.871678	0.974401	0.823265	0.671424	0.982209	0.68421	1.09541	0.806383	1.67872	0.86882	0.952287	1.11948	1.44202	1.26848	0.792222	1.23728	1.25053	1.45813	1.76371	1.23569	0.71306	1.02982	0.813655	1.17069	0.544831	1.02193	0.898743	1.46532	1.26674	0.934843	1.01779	0.978069
	X - 15255			37397	LC/MS Pos	1267	250.1					1.68818	0.69767	0.55217	0.750774	1.5668	0.61606	0.578612	1.01134	0.71496	1.49554	0.579315	0.767739	0.902643	0.704594	1.34978	1.02187	0.968447	1.10155	0.915537	0.838138	1.03155	0.735229	1.32489	0.988658	0.92677	1.41443	1.03952	1.51455	0.929726	2.10122	1.34239	1.40912	0.594946	1.1003	1.07305	0.913489	1.45488	1.18259
	X - 15301			37548	LC/MS Neg	4991	311.1					1.01014	0.206187	0.27839	0.558076	1.34752	0.466511	0.643976	1.06761	0.736555	0.710524	0.98374	0.797339	0.803246	0.526768	0.989862	1.02848	1.20012	1.28508	1.06103	0.868171	1.15542	1.10738	1.11595	1.33482	1.11666	1.37502	0.748223	1.00263	0.912105	0.997373	0.964559	1.15835	0.979082	1.15667	1.06225	0.754539	1.06351	1.03484
	X - 15312			37559	LC/MS Pos	3079	331.9					1.53635	0.658032	0.556538	0.555814	1.04452	0.638246	0.680777	1.12603	0.885319	1.55035	0.660927	0.780796	0.843296	0.707486	1.12241	0.979509	0.922199	1.04872	0.957958	0.883259	1.37176	0.742861	1.07814	0.88474	0.81423	0.947526	0.909049	1.47139	1.20208	1.40743	1.18992	1.2449	1.15218	1.12948	1.0265	1.20596	1.3626	1.19175
	X - 15317			37564	LC/MS Pos	1595	314					1.19915	0.837196	0.444151	0.785189	1.36999	0.56291	0.481722	1.01276	0.737819	1.37231	0.592054	0.812519	1.07396	0.839255	1.39773	0.987244	1.00215	1.36536	0.920512	0.808433	1.02652	0.655551	1.20901	1.22365	0.84388	1.39621	0.804529	1.66789	0.964438	1.72485	1.13379	1.21445	0.536721	1.25653	0.997845	0.904464	1.10128	1.25468
	X - 15321			37568	LC/MS Pos	3379	516.1					1.58133	1.26502	1.91907	1.66123	0.998193	1.16285	2.08546	1.57551	0.689119	0.533764	1.28939	1.00884	1.07408	0.625073	1.10935	1.5882	1.00181	1.14846	0.825641	0.991157	1.0578	0.823212	0.70126	1.08674	0.83766	1.52207	1.10485	0.645519	0.759052	0.809101	0.814757	0.950146	0.900302	0.79084	1.79432	0.944318	0.614467	1.19535
	X - 15346			37593	LC/MS Pos	4148	366.1					0.770106	0.400076	0.26444	0.442335	1.26978	0.331828	0.344663	0.991267	0.976935	1.1286	1.57289	1.15082	1.71164	2.39216	2.04113	1.68592	1.29628	1.25098	1.32176	1.17582	0.771212	0.817033	1.23139	1.10717	0.922659	1.19886	1.37239	0.969446	0.872557	0.798346	0.727098	1.13386	0.521074	0.930493	1.02306	0.864371	0.477043	1.00873
	X - 15347			37594	LC/MS Pos	4228	312.2					1.06646	0.3681	0.428475	0.53927	0.927483	0.448033	0.701351	1.11966	0.993022	0.279812	0.895643	1.52016	1.4512	0.879855	1.42182	1.5896	1.57897	1.29868	1.21089	1.38793	0.810009	1.22099	0.853495	1.15705	1.0839	1.94766	1.4052	0.632139	0.847265	0.432461	1.00698	1.57448	0.888947	0.832185	1.1802	1.13514	0.321868	0.880345
	X - 15415			37663	LC/MS Neg	3086	330					1.08744	0.681147	0.73759	0.617811	1.62708	0.610368	0.775721	1.03952	1.00712	1.3919	0.766679	0.750146	0.98545	0.622814	1.20541	0.78183	0.992881	1.04187	0.977891	0.721233	0.929388	0.650099	1.34773	0.88056	1.1002	1.07637	0.752218	1.19365	1.23472	1.39015	1.22808	1.04599	0.758708	1.10135	0.955184	1.12328	1.79404	1.05904
	X - 15494			37742	LC/MS Neg	2038	572.2					1.19003	1.26211	1.59501	1.5871	1.74918	0.877289	1.31116	1.30605	0.729835	0.991441	0.729835	0.801725	0.729835	0.863057	1.10061	0.879522	0.792083	0.890858	0.899386	0.798357	0.729835	1.08464	0.830359	1.09984	0.729835	2.36486	0.729835	1.2022	1.16394	0.86252	0.890385	1.67803	0.729835	0.916607	0.816635	1.40785	0.729835	1.00856
	X - 15507			37755	LC/MS Pos	1194	148.1					1.30778	0.867239	1.42598	1.1852	0.968966	1.13622	1.40789	1.29205	1.03103	0.358847	0.709304	1.03113	1.44051	0.646926	1.27263	1.45246	1.20548	1.25843	1.19479	0.987902	0.840434	1.00354	0.730423	1.08786	0.818635	1.14651	1.28695	0.817287	0.596431	0.536247	0.702233	1.07316	0.785582	0.781841	1.11831	0.996457	0.336785	0.772687
	X - 15513			37761	LC/MS Neg	1280	248.1					1.18761	0.458373	0.661626	0.677197	1.52957	0.574148	0.491926	1.00251	0.689429	1.12651	0.458373	0.458373	0.717775	0.458373	1.2638	0.831578	1.18459	1.14632	0.971289	0.458373	1.02871	0.458373	1.3047	0.820601	0.841392	1.83144	0.95599	1.41309	0.896751	1.6868	1.43694	1.61608	0.512482	0.885213	1.15868	1	1.2772	0.890589
	X - 15515			37763	LC/MS Neg	1754	262.1					1.4254	0.653242	0.610325	0.694345	1.82137	0.600356	0.582272	1.18497	0.937796	1.7025	0.567367	0.767186	0.85135	0.795663	1.58608	1.00544	1.06467	1.13988	1.15224	0.800209	0.953158	0.521538	1.37488	0.994557	1.01003	1.37673	0.989966	1.39824	0.811124	2.08572	1.32276	1.49994	0.544513	1.00586	0.956196	0.972704	1.48074	1.03867
	X - 15520			37768	LC/MS Pos	1859	478.1					0.993626	0.780251	0.774669	0.772009	0.720121	0.870162	1.00637	1.10627	0.770714	0.331275	1.03976	1.55566	1.16306	0.394624	1.05814	0.981496	0.872306	0.660697	1.18926	1.2749	1.05397	1.0185	0.744467	0.340007	0.837444	1.77358	1.36462	0.798778	1.24328	1.49144	0.96429	1.87026	1.25408	0.950375	1.49608	1.74353	0.932605	1.11923
	X - 15523			37771	LC/MS Neg	4203	309.1					8.1682	3.73856	4.17716	5.28824	13.3917	2.75841	2.38274	5.12471	0.643299	1.02882	2.17922	0.917388	1.17839	0.514629	1.91771	1.24582	0.91387	1.11346	1.20947	0.816017	0.844498	0.980498	0.819844	1.24245	0.757177	0.772163	0.804478	0.799263	0.947123	0.950305	1.05288	1.13086	0.659808	0.667672	1.06201	0.521794	0.800394	1.0195
	X - 15528			37776	LC/MS Pos	2175	170.1					1.46016	1.42146	0.615229	0.685073	0.449813	0.48345	0.681666	0.881688	0.29631	0.29631	0.29631	0.849683	0.29631	0.29631	0.29631	0.29631	0.849129	0.85658	0.987856	1.06031	1.39174	0.93969	1.16104	0.29631	0.990256	1.19932	1.20379	0.861435	1.70877	1.22057	1.37874	1.28042	1.1643	0.912356	1.13891	1.50456	1	1.23424
	X - 15552			37801	LC/MS Pos	3258	789.1					2.47713	1.01121	1.56261	1.16539	2.26241	0.855097	2.33342	1.10853	1.02894	1.03096	1.6077	1.20731	1.32523	0.601908	2.10475	0.888696	0.919479	1.02199	0.971061	0.773867	0.721903	0.670702	0.590533	0.750664	1.14691	1.00929	0.58712	1.07444	0.774052	0.990711	0.388345	0.768898	0.519089	1.06191	1.10619	0.881245	0.784339	1.32269
	X - 15555			37804	LC/MS Pos	3695	464					2.99452	2.52859	4.82169	1.95643	1.7069	2.14449	3.6614	2.77653	0.594308	1.58875	1.46083	0.949259	0.416427	0.416427	0.821165	0.911069	1	1.37974	1.28246	0.989856	1.84625	1.49529	0.753858	1.19149	0.447449	0.601759	0.416427	0.917348	0.644163	0.706054	0.768379	0.505037	1.18742	1.03211	0.954863	0.976048	0.736334	1.00946
	X - 15598			37847	LC/MS Neg	2468	188.1					0.599046	0.240439	0.240439	0.282732	0.650829	0.240439	0.240439	0.715127	1.1459	0.903716	0.8738	0.94432	1.02723	1.2917	1.04678	0.819741	1.34725	1.67226	1.13353	1	0.760939	0.932206	1.13418	1.80463	1.30581	0.831884	1.11859	1.21032	0.722131	1.13999	0.972765	1.07356	0.539994	1.28886	0.842361	1.01623	0.955174	1.16459
	X - 15650			37899	LC/MS Neg	4146	150.2					1.3261	0.867385	0.817353	1.33198	1.24707	0.980677	0.991695	1.20376	0.903509	0.854653	0.836595	0.647447	0.996354	0.699563	1.24912	0.956676	1.00365	1.23579	1.30122	1.01932	0.867835	0.78445	1.40341	1.33246	1.57866	1.12957	0.834972	1.09709	0.871722	1.04307	0.873358	0.967011	0.668002	1.14544	1.14644	1.1886	1.00575	0.85419
	X - 15675			37924	LC/MS Neg	5116	311.2					4.70875	1.33476	5.68583	1.71177	3.59259	1.19968	3.975	2.91641	0.269607	0.470856	0.444737	0.606301	0.286588	0.51438	0.482944	0.840838	0.718741	0.688146	0.873271	0.986791	1.63644	2.43243	1.14706	0.920422	0.529509	0.951642	0.459432	0.753579	1.30865	0.965228	0.960206	1.45102	1.41468	1.01321	1.03979	1.23439	3.19841	1.20176
	X - 15928			38358	LC/MS Pos	2139	422					0.775221	0.55012	1.39499	0.893693	0.668636	0.510116	1.35533	0.83616	0.29517	0.29517	0.29517	0.29517	0.29517	0.29517	0.29517	0.29517	0.641607	1.00026	0.911163	0.794949	1.56952	1.19271	0.704648	0.907002	0.881593	1.21392	1.11665	1	1.50475	1.29588	0.884082	0.950076	1.30264	1.13809	1.31145	1.41367	0.895972	1.59977
	X - 15931			38361	LC/MS Pos	3583	460.1					0.644153	0.416078	0.994334	0.442212	0.495962	0.320809	1.27444	0.816786	0.119071	0.119071	0.177681	0.119071	0.119071	0.119071	0.119071	0.119071	0.917386	1	1.1155	1.13078	1.2842	1.45898	0.409889	0.625256	1.29289	1.12552	1	0.38411	1.7191	0.67164	0.752052	1.17334	2.60789	1.06634	1.31736	2.07524	0.58579	1.34443
	X - 15933			38363	LC/MS Pos	4224	254.1					1.18985	0.645378	0.688855	0.4932	0.600653	0.527231	0.933484	0.993353	0.282499	0.648743	0.542768	0.688584	0.306412	0.167869	0.375028	0.373826	0.949969	0.893833	1.27484	1.78637	2.31621	1.82848	0.825929	0.777695	1.05003	1.51898	1.91678	1.00665	2.97307	1.93988	1.58733	2.12973	3.10048	1.19367	1.66497	2.26907	1.86185	1.66364
	X - 16063			38505	LC/MS Neg	4770	341.1					1.02214	0.569542	0.480644	0.60786	1.28342	0.530069	0.488866	1.01985	1.16303	1.4431	1.28744	1.30815	1.54049	1.84819	1.93423	1.79584	1.07189	1.14133	1.4136	1.25869	1.07855	0.919705	0.905677	0.961826	0.901525	0.831809	0.97786	0.839854	0.681244	1.07498	0.930638	1.21457	0.674834	0.794554	0.924299	0.980145	0.927208	1.28144
	X - 16065			38508	LC/MS Neg	1364	442.2					1.07523	0.281806	0.475576	0.281806	1.35839	0.281806	0.822976	0.627016	1.03357	0.632741	1.36189	1.65123	1.199	0.892095	2.06299	1.3036	0.885937	0.528237	1.07299	1.16069	0.716321	1	0.729913	0.281806	0.88853	1.53412	0.426675	0.520584	1.00257	1.6686	0.52458	1.49558	0.742046	1.24907	1.12942	0.794926	0.997425	1.36838
[truncated: 36 more rows]
[truncated: 2 more columns]

## Sheet: CDT Pathway Heat Map
	Oregon State University ORUN-01-11VW+ Metabolomic Effects of Dietary Fat Intake in Mice Liver Tissue
[truncated: 528 more rows]
[truncated: 8 more columns]
